# Supplementary material for: Cadmium exposure and risk of pancreatic cancer: Systematic review and meta-analysis
Source: PLoS One. 2025 Apr 29;20(4):e0319283. doi: 10.1371/journal.pone.0319283 (PMC12040173; doi:10.1371/journal.pone.0319283)
Supplement: S4 File — (CSV) [file pone.0319283.s004.csv]

type of references	authors' name	year	title	data extractor's name	date of data extraxtion	journal	reason for exclusion
Conference Proceedings	R. Arriazu; J. M. Pozuelo; R. Rodríguez; N. Henriques-Gil; T. Perucho; R. Martín; L. Santamaría		Cadmium and zinc chloride-induced preneoplastic changes in the rat ventral prostate:: An immunohistochemical and molecular study	Forghani	5/6/2024	4th International Symposium on Hormonal Carcinogenesis	Excluded: Cellular and molecular studies
Journal Article	E. Lorenz	1934	SEARCH FOR MITOGENETIC RADIATION BY MEANS OF THE PHOTOELECTRIC METHOD	Forghani	5/17/2024	J Gen Physiol	Excluded: Not related to our topic
Journal Article	T. Kawai	1953	Studies on spleen. On the Blood Coagulation Promoting and Inhibiting Factors Contained in the Spleen of Various Animals	Forghani	5/5/2024	Journal of The Showa Medical Association	Excluded: Animal studies
Journal Article	I. S. Gul'Ko	1961	[Zinc, copper, manganese, cadmium, cobalt and nickel content in the blood, organs and tumors in cancer patients]	Forghani	5/23/2024	Vopr Onkol	Excluded: Not related to our topic
Journal Article	S. A. Gunn; T. C. Gould; W. A. Anderson	1963	CADMIUM-INDUCED INTERSTITIAL CELL TUMORS IN RATS AND MICE AND THEIR PREVENTION BY ZINC	Forghani	5/5/2024	J Natl Cancer Inst	Excluded: Not related to our topic
Journal Article	G. V. Kruglova	1963	[RESULTS OF THE CLINICAL TRIAL OF TREATING CANCER PATIENTS WITH CADMIUM IODIDE AND SEMICARBAZIDE HC1]	Forghani	5/16/2024	Vopr Onkol	Excluded: Not related to our topic
Journal Article	G. Pincus	1963	DISCUSSION PAPERS ON GROWTH AND DEVELOPMENT; EFFECT OF HORMONES ON CARBONIC ANHYDRASE	Forghani	5/7/2024	Natl Cancer Inst Monogr	Excluded: Not related to our topic
Journal Article	L. M. Rabkova	1963	ON THE USE OF CADMIUM IODIDE AND SEMICARBAZIDE HC1 IN THE TREATMENT OF BLADDER CANCERS	Forghani	6/1/2024	Voprosy onkologii	Excluded: Not related to our topic
Journal Article	A. Tarasenko; G. Chekulaev	1963	[RESULTS OF THE TREATMENT OF PATIENTS WITH NEGLECTED CANCER IN THE LENINGRAD DISTRICT MILITARY HOSPITAL WITH PREPARATIONS PROPOSED BY THE BIOCHEMIST, A. T. KACHUGIN]	Forghani	5/12/2024	Vopr Onkol	Excluded: Not related to our topic
Journal Article	L. S. Vilner	1963	[DATA ON THE RESULTS OF TREATMENT, AT THE UNITED HOSPITAL OF THE MOSCOW DISTRICT OF LENINGRAD, OF CANCER PATIENTS WITH CADMIUM IODIDE AND SEMICARBAZIDE HC1]	Forghani	5/24/2024	Vopr Onkol	Excluded: Not related to our topic
Journal Article	A. I. Zernov; M. S. Lisitsin; V. I. Popov; Prokhodtsev, II; A. I. Reshetov; S. V. Ryzhkov; V. M. Sitenko; A. N. Chistovich	1963	[RESULTS IN THE TREATMENT OF CANCER PATIENTS WITH SEMICARBAZIDE AND CADMIUM]	Forghani	5/8/2024	Vopr Onkol	Excluded: Not related to our topic
Journal Article	A. I. Zernov; M. S. Lisitsin; V. I. Popov; I. I. Prokhodtsev; A. I. Reshetov; S. V. Ryzhkov; V. M. Sitenko; A. N. Chistovich	1963	RESULTS IN THE TREATMENT OF CANCER PATIENTS WITH SEMICARBAZIDE AND CADMIUM	Forghani	5/26/2024	Voprosy onkologii	Excluded: Not related to our topic
Journal Article	J. Guthrie	1964	HISTOLOGICAL EFFECTS OF INTRA-TESTICULAR INJECTIONS OF CADMIUM CHLORIDE IN DOMESTIC FOWL	Forghani	5/29/2024	Br J Cancer	Excluded: Not related to our topic
Journal Article	A. Haddow; F. J. Roe; C. E. Dukes; A. C. Mitchley	1964	Cadmium neoplasia: Sarcomata at the site of injection of cadmium sulphate in rats and mice	Forghani	5/12/2024	British Journal of Cancer	Excluded: Not related to our topic
Journal Article	A. Haddow; F. J. Roe; C. E. Dukes; B. C. Mitchley	1964	CADMIUM NEOPLASIA: SARCOMATA AT THE SITE OF INJECTION OF CADMIUM SULPHATE IN RATS AND MICE	Forghani	5/14/2024	Br J Cancer	Excluded: Not related to our topic
Journal Article	J. C. Heath; M. R. Daniel	1964	THE PRODUCTION OF MALIGNANT TUMOURS BY CADMIUM IN THE RAT	Forghani	5/6/2024	Br J Cancer	Excluded: Not related to our topic
Journal Article	A. B. Kar; V. P. Kamboj; A. Goswami; S. R. Chowdhury	1964	STUDIES ON A METHYLCHOLANTHRENE-INDUCED FIBROSARCOMA OF THE RAT TESTIS AND ITS RESPONSE TO CADMIUM	Forghani	5/27/2024	Acta biologica et medica Germanica	Excluded: Not related to our topic
Journal Article	F. J. Roe; C. E. Dukes; K. M. Cameron; R. C. Pugh; B. C. Mitchley	1964	CADMIUM NEOPLASIA: TESTICULAR ATROPHY AND LEYDIG CELL HYPERPLASIA AND NEOPLASIA IN RATS AND MICE FOLLOWING THE SUBCUTANEOUS INJECTION OF CADMIUM SALTS	Forghani	5/13/2024	Br J Cancer	Excluded: Not related to our topic
Journal Article	S. A. Gunn; T. C. Gould; W. A. Anderson	1965	Comparative study of interstitial cell tumors of rat testis induced by cadmium injection and vascular ligation	Forghani	5/6/2024	J Natl Cancer Inst	Excluded: Not related to our topic
Journal Article	G. Kazantzis; W. J. Hanbury	1966	The induction of sarcoma in the rat by cadmium sulphide and by cadmium oxide	Forghani	5/20/2024	Br J Cancer	Excluded: Not related to our topic
Journal Article	M. R. Daniel; J. C. Heath; M. Webb	1967	Respiration of metal induced rhabdomyosarcomata	Forghani	5/28/2024	Br J Cancer	Excluded: Not related to our topic
Journal Article	J. C. Heath; M. Webb	1967	Content and intracellular distribution of the inducing metal in the primary rhabdomyosarcomata induced in the rat by cobalt, nickel and cadmium	Forghani	5/16/2024	Br J Cancer	Excluded: Cellular and molecular studies
Journal Article	H. M. Perry, Jr.; M. Erlanger; A. Yunice; E. F. Perry	1967	Mechanisms of the acute hypertensive effect of intra-arterial cadmium and mercury in anesthetized rats	Forghani	5/6/2024	J Lab Clin Med	Excluded: Not related to our topic
Journal Article	M. Stanislawski-Birencwajg; J. Uriel; P. Grabar	1967	Association of embryonic antigens with experimentally induced hepatic lesions in the rat	Forghani	5/26/2024	Cancer Res	Excluded: Not related to our topic
Journal Article	K. Humperdinck	1968	[Cadmiun and lung cancer]	Forghani	5/9/2024	Med Klin	Excluded: Not related to our topic
Journal Article	F. J. Roe; R. L. Carter; C. E. Dukes; B. C. Mitchley	1968	Non-carcinogenicity of cadmium-free ferritin	Forghani	5/26/2024	Br J Cancer	Excluded: Not related to our topic
Journal Article	F. J. C. Roe; R. L. Carter; C. E. Dukes; B. C. V. Mitchley	1968	Non-carcinogenicity of cadmium-free ferritin	Forghani	5/29/2024	British Journal of Cancer	Excluded: Not related to our topic
Journal Article	M. Kanisawa; H. A. Schroeder	1969	Life term studies on the effect of trace elements on spontaneous tumors in mice and rats	Forghani	5/26/2024	Cancer Res	Excluded: Not related to our topic
Journal Article	E. Lederer	1969	[Industrial medicine. Occupational cancer]	Forghani	5/8/2024	Munch Med Wochenschr	Excluded: Not related to our topic
Journal Article	J. M. Morgan	1970	Cadmium and zinc abnormalities in bronchogenic carcinoma	Forghani	5/3/2024	Cancer	Excluded: Not related to our topic
Journal Article	N. Baumslag; H. G. Petering; P. Keen	1971	Carcinoma of the maxillary antrum and its relationship to trace metal content of snuff	Forghani	5/25/2024	Archives of Environmental Health	Excluded: Not related to our topic
Journal Article	B. de Néchaud; J. Uriel	1971	[Transitory cell antigens of rat liver. I. The secretion and synthesis of fetospecific serum proteins during hepatic development and regeneration]	Forghani	5/8/2024	Int J Cancer	Excluded: Not related to our topic
Journal Article	D. F. Flick; H. F. Kraybill; J. M. Dlmitroff	1971	Toxic effects of cadmium: A review	Forghani	5/16/2024	Environmental Research	Excluded: Review article
Conference Proceedings	A. Furst	1971	Trace elements related to specific chronic diseases: Cancer	Forghani	5/13/2024	Memoir of the Geological Society of America	Excluded: Not related to our topic
Journal Article	A. Lacassagne	1971	[Critical review of experimental Leydig cell tumors, particularly in rats]	Forghani	6/1/2024	Bull Cancer	Excluded: Review article
Journal Article	T. Akeyama; T. Koyama; T. Kamada	1972	Alpha-Fetoprotein in Acute Viral Hepatitis	Forghani	5/27/2024	New England Journal of Medicine	Excluded: Not related to our topic
Journal Article	J. W. Berg; F. Burbank	1972	Correlations between carcinogenic trace metals in water supplies and cancer mortality	Forghani	5/15/2024	Ann N Y Acad Sci	Excluded: Not related to our topic
Journal Article	G. P. Lewis; W. J. Jusko; L. L. Coughlin; S. Hartz	1972	Cadmium accumulation in man: Influence of smoking, occupation, alcoholic habit and disease	Forghani	5/21/2024	Journal of Chronic Diseases	Excluded: Not related to our topic
Journal Article	J. M. Morgan	1972	Hepatic copper, manganese, and chromium content in bronchogenic carcinoma	Forghani	5/21/2024	Cancer	Excluded: Not related to our topic
Journal Article	M. Webb; J. C. Heath; T. Hopkins	1972	Intranuclear distribution of the inducing metal in primary rhabdomyosarcomata induced in the rat by nickel, cobalt and cadmium	Forghani	5/10/2024	Br J Cancer	Excluded: Not related to our topic
Journal Article	S. M. Weinzierl; M. Webb	1972	Interaction of carcinogenic metals with tissue and body fluids	Forghani	5/3/2024	Br J Cancer	Excluded: Not related to our topic
Journal Article		1973	IARC monograms on the evaluation of the carcinogenic risk of chemicals to man: Some inorganic and organometallic compounds	Forghani	5/8/2024	WHO INT.AGEN.RES.CANCER	Excluded: Missing authors or title
Journal Article	C. Agthe	1973	International Agency for Research on Cancer Monographs on the Evaluation of Carcinogenic Risk of Chemicals to Man; Volume 2: Some Inorganic and Organometallic Compounds	Forghani	5/20/2024	WHO, GENEVA	Excluded: Not related to our topic
Journal Article	J. H. Gainer	1973	Activation of the Rauscher leukemia virus by metals	Forghani	5/18/2024	J Natl Cancer Inst	Excluded: Not related to our topic
Journal Article	D. I. Hammer; A. V. Calocci; V. Hasselblad; M. E. Williams; C. Pinkerson	1973	Cadmium and lead in autopsy tissues	Forghani	5/10/2024	Journal of Occupational Medicine	Excluded: Not related to our topic
Journal Article	L. S. Levy; F. J. C. Roe; D. Malcolm; G. Kazantzis; Clack Joan; H. S. Platt	1973	Absence of prostatic changes in rats exposed to cadmium	Forghani	5/23/2024	Annals of Occupational Hygiene	Excluded: Not related to our topic
Journal Article	M. Miki	1973	The determination of trace elements in blood cells by neutron activation analysis (Japanese)	Forghani	5/29/2024	ACTA HAEMAT.JAP.	Excluded: Not related to our topic
Journal Article	Y. Ohta; K. Kosaka	1973	An improved method for the detection of alpha fetoprotein in serum: enhancement of double diffusion precipitin reaction by cadmium ion, and a combined duo antibody method for single radial immunodiffusion	Forghani	5/27/2024	Tumor Research	Excluded: Not related to our topic
Journal Article	J. Reddy; D. Svoboda; D. Azarnoff; R. Dawar	1973	Cadmium-induced Leydig cell tumors of rat testis: morphologic and cytochemical study	Forghani	5/16/2024	J Natl Cancer Inst	Excluded: Not related to our topic
Journal Article	W. B. Shelley	1973	Chondral dysplasia induced by zirconium and hafnium	Forghani	5/3/2024	Cancer Res	Excluded: Not related to our topic
Journal Article	F. P. Thurberg; M. A. Dawson; R. S. Collier	1973	Effects of copper and cadmium on osmoregulation and oxygen consumption in two species of estuarine crabs	Forghani	5/11/2024	Marine Biology	Excluded: Not related to our topic
Journal Article	G. J. Van Giessen; J. A. Crim; D. H. Petering; H. G. Petering	1973	Effect of heavy metals on the in vitro cytotoxicity of 3-ethoxy-2-oxobutyr- aldehyde bis(Thiosemicarbazone) and related compounds	Forghani	5/29/2024	Journal of the National Cancer Institute	Excluded: Not related to our topic
Journal Article	H. Berndt	1974	Occupational cancer in general medicine	Forghani	5/2/2024	Internist	Excluded: Not related to our topic
Journal Article	D. B. Cox	1974	Cadmium - a trace element of concern in mining and manufacturing	Forghani	5/14/2024	Journal of Environmental Health	Excluded: Not related to our topic
Journal Article	P. Keen	1974	Trace elements in plants and soil in relation to cancer	Forghani	5/8/2024	S Afr Med J	Excluded: Not related to our topic
Journal Article	J. M. McKenzie	1974	Tissue concentration of cadmium, zinc and copper from autopsy samples	Forghani	5/8/2024	New Zealand Medical Journal	Excluded: Not related to our topic
Journal Article	F. C. Wolfort; J. E. Hoopes; H. S. Filtzer; T. C. Cochran	1974	Superficial melanoma in a tattoo	Forghani	5/27/2024	British Journal of Plastic Surgery	Excluded: Not related to our topic
Journal Article	C. Agthe; J. D. Wilbourn	1975	IARC programme on the evaluation of carcinogenic risk of chemical to man	Forghani	5/16/2024	EXCERPTA MEDICA, ICS NO. 351	Excluded: Not related to our topic
Journal Article	J. J. Broerse; J. E. Broers Challiss; B. J. Mijnheer	1975	Depth dose measurements of d T neutrons for radiotherapy applications	Forghani	6/2/2024	Strahlentherapie	Excluded: Not related to our topic
Journal Article	H. J. Heiniger	1975	Examples of applications of genetically defined mice in cancer research	Forghani	5/28/2024	U.I.C.C. Technical Report Series	Excluded: Not related to our topic
Journal Article	G. Kazantzis	1975	Proceedings: Nickel and cadmium carcinogenesis	Forghani	5/5/2024	Br J Cancer	Excluded: Not related to our topic
Journal Article	D. Kessel; R. S. McElhinney	1975	The role of metals in the antitumor action of 1,5 bisthiosemicarbazones	Forghani	5/14/2024	Molecular Pharmacology	Excluded: Not related to our topic
Journal Article	L. S. Levy; J. Clack; F. J. C. Roe	1975	Further studies on the effect of cadmium on the prostate gland-II: Absence of prostatic changes in mice given oral cadmium sulphate for eighteen months	Forghani	5/12/2024	Annals of Occupational Hygiene	Excluded: Not related to our topic
Conference Proceedings	Raymond J. Shamberger; Stanley A. Tytko; Charles E. Willis	1975	SELENIUM AND HEART DISEASE	Forghani	5/10/2024		Excluded: Not related to our topic
Journal Article	R. A. Sharma; M. Bobek; A. Bloch	1975	Synthesis and Biological Activity of 4-(β-D-Ribofuranosyl)-1,3-dihydroxybenzene (“1,3-Dideazauridine”)	Forghani	5/19/2024	Journal of Medicinal Chemistry	Excluded: Not related to our topic
Journal Article	J. Aubert	1976	Water pollution and carcinogenic risks	Forghani	6/2/2024	IARC (International Agency for Research on Cancer) Scientific Publications	Excluded: Not related to our topic
Journal Article	E. Gould; R. S. Collier; J. J. Karolus; S. Givens	1976	Heart transaminase in the rock crab, Cancer irroratus, exposed to cadmium salts	Forghani	5/12/2024	Bull Environ Contam Toxicol	Excluded: Not related to our topic
Journal Article	E. Gould; R. S. Collier; J. J. Karolus; S. Givens	1976	HEART TRANSAMINASE IN ROCK CRAB, CANCER-IRRORATUS, EXPOSED TO CADMIUM SALTS	Forghani	5/29/2024	Bulletin of Environmental Contamination and Toxicology	Excluded: Not related to our topic
Journal Article	G. B. Hutchison	1976	Epidemiology of prostatic cancer	Forghani	5/2/2024	Seminars in Oncology	Excluded: Not related to our topic
Journal Article	M. D. Kipling	1976	Occupational considerations in carcinoma of the urogenital tract	Forghani	5/14/2024	British Journal of Hospital Medicine	Excluded: Not related to our topic
Journal Article	L. N. Kolonel	1976	Association of cadmium with renal cancer	Forghani	5/25/2024	Cancer	Excluded: Not related to our topic
Journal Article	R. A. Lemen; J. S. Lee; J. K. Wagoner; H. P. Blejer	1976	Cancer mortality among cadmium production workers	Forghani	5/31/2024	Ann N Y Acad Sci	Excluded: Not related to our topic
Journal Article	W. L. Owen	1976	Cancer of the prostate: a literature review	Forghani	5/6/2024	J Chronic Dis	Excluded: Review article
Journal Article	D. Stanescu; C. Veriter; A. Frans	1976	Cadmium and pulmonary emphysema. Myth or reality	Forghani	5/3/2024	American Review of Respiratory Disease	Excluded: Not related to our topic
Journal Article	K. M. Stavraky	1976	The role of ecologic analysis in studies of the etiology of disease: a discussion with reference to large bowel cancer	Forghani	5/29/2024	J Chronic Dis	Excluded: Not related to our topic
Journal Article	G. D. Stoner; M. B. Shimkin; M. C. Troxell; T. L. Thompson; L. S. Terry	1976	Test for Carcinogenicity of Metallic Compounds by the Pulmonary Tumor Response in Strain A Mice1	Forghani	5/21/2024	Cancer Research	Excluded: Not related to our topic
Journal Article	R. Montesano; L. Tomatis	1977	Chemical carcinogens	Forghani	5/20/2024	Lyon Medical	Excluded: Not related to our topic
Journal Article	G. N. Schrauzer; D. A. White; C. J. Schneider	1977	Cancer mortality correlation studies-IV: Associations with dietary intakes and blood levels of certain trace elements, notably se-antagonists	Forghani	6/1/2024	Bioinorganic Chemistry	Excluded: Not related to our topic
Journal Article	G. N. Schrauzer; D. A. White; C. J. Schneider	1977	Cancer mortality correlation studies--IV: associations with dietary intakes and blood levels of certain trace elements, notably Se-antagonists	Forghani	5/23/2024	Bioinorg Chem	Excluded: Not related to our topic
Journal Article	I. J. Selikoff	1977	Air pollution and asbestos carcinogenesis: investigation of possible synergism Air Pollution and Cancer in Man	Forghani	5/9/2024	IARC (International Agency for Research on Cancer) Scientific Publications	Excluded: Not related to our topic
Journal Article	H. Tulinius	1977	Epidemiology of prostate carcinoma	Forghani	5/29/2024	Recent Results in Cancer Research	Excluded: Not related to our topic
Journal Article	G. Wagner	1977	On carcinogenic environmental risks	Forghani	5/13/2024	Offentliche Gesundheitswesen	Excluded: Not related to our topic
Journal Article	A. J. Woolcock; N. Berend	1977	The Effects of Smoking on the Lungs	Forghani	5/5/2024	Australian and New Zealand Journal of Medicine	Excluded: Not related to our topic
Conference Proceedings		1978	TRACE SUBSTANCES IN ENVIRONMENTAL HEALTH - 11, 1977	Forghani	5/29/2024		Excluded: Missing authors or title
Journal Article	C. G. Elinder; L. Friberg; M. Piscator	1978	Harmful effects of cadmium	Forghani	5/14/2024	Lakartidningen	Excluded: Not related to our topic
Journal Article	H. A. Hidalgo; V. Koppa; S. E. Bryan	1978	Induction of cadmium-thionein in mouse tumor cells	Forghani	5/28/2024	Toxicology and Applied Pharmacology	Excluded: Not related to our topic
Journal Article	S. E. Hutchings; G. H. Sato	1978	Growth and maintenance of HeLa cells in serum-free medium supplemented with hormones	Forghani	6/2/2024	Proceedings of the National Academy of Sciences of the United States of America	Excluded: Not related to our topic
Journal Article	Z. A. Karcioglu; R. M. Sarper; H. A. Van Rinsvelt; J. A. Guffey; R. W. Fink	1978	Trace element concentrations in renal cell carcinoma	Forghani	5/19/2024	Cancer	Excluded: Not related to our topic
Journal Article	N. I. Kerkvliet; L. D. Koller	1978	Modification of tumor growth and cell-mediated cytotoxic immune responses by exposure to environmental contaminants: effects of cadmium and PCBs, Aroclor 1254	Forghani	5/2/2024	RES Journal of the Reticuloendothelial Society	Excluded: Not related to our topic
Journal Article	F. Legler	1978	Genesis of cancer through noxious substances in the environment, drugs, and food habits	Forghani	5/23/2024	Offentliche Gesundheitswesen	Excluded: Not related to our topic
Journal Article	S. Meshitsuka; M. Ishizawa	1978	Consecutive uptake of cadmium by KB cells in culture	Forghani	5/29/2024	Toxicology and Applied Pharmacology	Excluded: Not related to our topic
Journal Article	P. Milvy; K. Kay	1978	Mutagenicity of 19 major graphic arts and printing dyes	Forghani	5/27/2024	Journal of Toxicology and Environmental Health	Excluded: Not related to our topic
Journal Article	M. Nishimura; M. Umeda	1978	Mutagenic effect of some metal compounds on cultured mammalian cells	Forghani	5/16/2024	Mutation Research	Excluded: Not related to our topic
Journal Article	R. Scott; E. Aughey	1978	Methyl cholanthrene and cadmium induced changes in rat prostate	Forghani	5/21/2024	Br J Urol	Excluded: Not related to our topic
Journal Article	R. Severs; L. Whitehead; R. Lane	1978	Air quality correlates of chronic disease mortality: Harris County, Texas 1969-1971	Forghani	5/9/2024	Texas Reports on Biology and Medicine	Excluded: Not related to our topic
Journal Article	R. Severs; L. Whitehead; R. Lane	1978	Air quality correlates of chronic disease mortality: Harris County, Texas 1969--1971	Forghani	5/29/2024	Tex Rep Biol Med	Excluded: Not related to our topic
Journal Article	F. W. Sunderman Jr	1978	Carcinogenic effects of metals	Forghani	5/10/2024	Federation Proceedings	Excluded: Not related to our topic
Journal Article	R. Thomson; T. A. Kilroe-Smith; I. Webster	1978	The effect of asbestos-associated metal lons on the binding of benzo(a)pyrene to macromolecules in vitro	Forghani	5/15/2024	Environmental Research	Excluded: Not related to our topic
Journal Article	L. Tomatis; H. Bartsch; J. Huff; R. Montesano; R. Saracci; E. Walker; J. Wilbourn	1978	Evaluation of the Carcinogenicity of Chemicals: A Review of the Monograph Program of the International Agency for Research on Cancer (1971 to 1977)	Forghani	5/15/2024	Cancer Research	Excluded: Review article
Journal Article	K. L. Bazzell; R. L. Coleman; R. E. Nordquist	1979	Induction of metallothionein-like protein in human breast tumor cells	Forghani	5/12/2024	Toxicology and Applied Pharmacology	Excluded: Not related to our topic
Journal Article	B. C. Casto; J. Meyers; J. A. DiPaolo	1979	Enhancement of viral transformation for evaluation of the carcinogenic or mutagenic potential of inorganic metal salts	Forghani	5/30/2024	Cancer Res	Excluded: Not related to our topic
Journal Article	J. A. DiPaoIo; B. C. Casto	1979	Quantitative Studies of in Vitro Morphological Transformation of Syrian Hamster Cells by Inorganic Metal Salts	Forghani	5/27/2024	Cancer Research	Excluded: Not related to our topic
Journal Article	J. A. DiPaolo; B. C. Casto	1979	Quantitative studies of in vitro morphological transformation of Syrian hamster cells by inorganic metal salts	Forghani	5/23/2024	Cancer Res	Excluded: Not related to our topic
Conference Proceedings	J. E. Goin; T. J. Love; J. D. Haberman	1979	ABSOLUTE TEMPERATURE THERMOGRAPHY: OBSERVATIONS OF SKIN TEMPERATURE VARIATIONS ON THE FEMALE BREAST	Forghani	5/10/2024	American Society of Mechanical Engineers (Paper)	Excluded: Not related to our topic
Journal Article	M. H. Greene; R. N. Hoover; R. L. Eck; J. F. Fraumeni Jr	1979	Cancer mortality among printing plant workers	Forghani	5/27/2024	Environmental Research	Excluded: Not related to our topic
Journal Article	K. Hemminki; M. Sorsa; H. Vainio	1979	Genetic risks caused by occupational chemicals. Use of experimental methods and occupational risk group monitoring in the detection of environmental chemicals causing mutations, cancer and malformations	Forghani	5/26/2024	Scandinavian Journal of Work, Environment and Health	Excluded: Not related to our topic
Journal Article	W. C. Hueper	1979	Some comments on the history and experimental explorations of metal carcinogens and cancers	Forghani	6/2/2024	Journal of the National Cancer Institute	Excluded: Not related to our topic
Journal Article	N. I. Kerkvliet; L. D. Koller; L. G. Baecher; J. A. Brauner	1979	Effect of cadmium exposure cell-mediated cytotoxicity in on mice primary bearing tumor growth and MSB sarcomas	Forghani	5/9/2024	Journal of the National Cancer Institute	Excluded: Not related to our topic
Journal Article	N. I. Kerkvliet; L. D. Koller; L. G. Baecher; J. A. Brauner	1979	Effect of cadmium exposure on primary tumor growth and cell-mediated cytotoxicity in mice bearing MSB sarcomas	Forghani	5/14/2024	J Natl Cancer Inst	Excluded: Not related to our topic
Journal Article	T. Kjellström; L. Friberg; B. Rahnster	1979	Mortality and cancer morbidity among cadmium-exposed workers	Forghani	5/12/2024	Environ Health Perspect	Excluded: Not related to our topic
Journal Article	K. Koshi	1979	Solubility and cell toxicity of cadmium	Forghani	5/10/2024	Industrial Health	Excluded: Not related to our topic
Journal Article	R. Lauwerys	1979	Occupational exposure to chemical carcinogens	Forghani	5/11/2024	Archives Belges de Medecine Sociale Hygiene Medecine du Travail et Medecine Legale	Excluded: Not related to our topic
Journal Article	R. Lauwerys	1979	[Occupational chemical pollution and cancer]	Forghani	6/1/2024	Arch Belg Med Soc	Excluded: Not related to our topic
Journal Article	R. Montesano	1979	Carcinogenic risk of chemicals: Experimental evidence	Forghani	5/3/2024	Collection de Medecine Legale et de Toxicologie Medicale	Excluded: Not related to our topic
Journal Article	R. W. Olafson; R. G. Sim; K. G. Boto	1979	Isolation and chemical characterization of the heavy metal-binding protein metallothionein from marine invertebrates	Forghani	5/18/2024	Comparative Biochemistry and Physiology -- Part B: Biochemistry and	Excluded: Not related to our topic
Journal Article	R. W. Olafson; R. G. Sim; A. Kearns	1979	Physiological and chemical characterization of invertebrate metallothionein-like proteins	Forghani	5/13/2024	Experientia Suppl	Excluded: Not related to our topic
Journal Article	J. Overnell; E. Trewhella	1979	Evidence for the natural occurance of (cadmium, copper)-metallothionein in the crab Cancer pagurus	Forghani	6/2/2024	Comparative Biochemistry and Physiology. Part C, Comparative	Excluded: Not related to our topic
Journal Article	J. Overnell; E. Trewhella	1979	EVIDENCE FOR THE NATURAL OCCURRENCE OF (CADMIUM, COPPER) METALLOTHIONEIN IN THE CRAB CANCER-PAGURUS	Forghani	5/4/2024	Comparative Biochemistry and Physiology C-Toxicology & Pharmacology	Excluded: Not related to our topic
Journal Article	D. P. Rall	1979	The role of laboratory animal studies in estimating carcinogenic risks for man	Forghani	5/5/2024	IARC (International Agency for Research on Cancer) Scientific Publications	Excluded: Animal studies
Journal Article	R. J. Shamberger	1979	SELENIUM AND CADMIUM LEVELS IN THE KIDNEYS OF PATIENTS WITH CANCER AND OTHER DISEASES	Forghani	5/15/2024	Proceedings of the American Association for Cancer Research	Excluded: Not related to our topic
Journal Article	L. Tomatis	1979	The predictive value of rodent carcinogenicity tests in the evaluation of human risks	Forghani	5/16/2024	Annual Review of Pharmacology and Toxicology	Excluded: Not related to our topic
Journal Article	S. Zwi	1979	Cigarette smoking and lung cancer	Forghani	5/2/2024	South African Cancer Bulletin	Excluded: Not related to our topic
Journal Article	E. Boyland	1980	Some implications of tumour promotion in carcinogenesis	Forghani	5/11/2024	IRCS Medical Science	Excluded: Not related to our topic
Journal Article	D. A. Brown; K. W. Chatel; A. Y. Chan; B. Knight	1980	Cytosolic levels and distribution of cadmium, copper and zinc in pretumorous livers from diethylnitrosamine-exposed mice and in non-cancerous kidneys from cancer patients	Forghani	5/18/2024	Chemico-Biological Interactions	Excluded: Not related to our topic
Journal Article	D. A. Brown; K. W. Chatel; A. Y. Chan; B. Knight	1980	Cytosolic levels and distribution of cadmium, copper and zinc in pretumorous livers from diethylnitrosamine-exposed mice and in non-cancerous kidneys cancer patients	Forghani	5/29/2024	Chem Biol Interact	Excluded: Not related to our topic
Journal Article	D. A. Brown; K. W. Chatel; A. Y. Chan; B. Knight	1980	CYTOSOLIC LEVELS AND DISTRIBUTION OF CADMIUM, COPPER AND ZINC IN PRE-TUMOROUS LIVERS FROM DIETHYLNITROSAMINE-EXPOSED MICE AND IN NON-CANCEROUS KIDNEYS FROM CANCER-PATIENTS	Forghani	5/11/2024	Chemico-Biological Interactions	Excluded: Not related to our topic
Journal Article	J. J. Buneaux	1980	Beta-2 microglobulins	Forghani	5/14/2024	Gazette Medicale de France	Excluded: Not related to our topic
Journal Article	A. Cinquantini; R. Cini; P. Zanello	1980	Electroanalytical investigation on the interaction between 6-mercaptopurine and zinc(II), lead(II), and cadmium(II) ions in nonaqueous solvents	Forghani	5/14/2024	Journal of Inorganic Biochemistry	Excluded: Not related to our topic
Journal Article	C. Edling	1980	Anesthetic gases as an occupational hazard. A review	Masoudnia	5/31/2024	Scandinavian Journal of Work, Environment and Health	Excluded: Review article
Journal Article	P. E. Enterline; G. M. Marsh	1980	Mortality studies of smelter workers	Forghani	5/28/2024	Am J Ind Med	Excluded: Not related to our topic
Journal Article	M. S. Fahim; N. K. Khare	1980	Effects of subtoxic levels of lead and cadmium on urogenital organs of male rats	Forghani	5/15/2024	Arch Androl	Excluded: Not related to our topic
Journal Article	J. M. Harrington	1980	Target organs: the genito-urinary tract	Forghani	5/3/2024	Occupational Medicine	Excluded: Not related to our topic
Journal Article	J. Koch; S. Wielgus; B. Shankara; L. A. Saryan; C. F. Shaw; D. H. Petering	1980	Zinc-, copper- and cadmium-binding protein in Ehrlich ascites tumour cells	Forghani	5/14/2024	Biochemical Journal	Excluded: Not related to our topic
Journal Article	J. S. Lee; K. L. White	1980	A review of the health effects of cadmium	Forghani	5/13/2024	Am J Ind Med	Excluded: Review article
Journal Article	E. Löser	1980	A 2 year oral carcinogenicity study with cadmium on rats	Forghani	5/13/2024	Cancer Lett	Excluded: Not related to our topic
Journal Article	W. K. Lutz	1980	Human dietary carcinogens	Forghani	5/20/2024	Cancer Detection and Prevention	Excluded: Not related to our topic
Journal Article	T. Masukawa	1980	Selenium metabolism and its biological roles	Forghani	5/26/2024	Eisei kagaku	Excluded: Not related to our topic
Journal Article	R. Phillipp	1980	Cadmium in the environment and cancer registration	Forghani	5/10/2024	Journal of Epidemiology and Community Health	Excluded: Not related to our topic
Journal Article	G. B. Ramsten Wesenberg; G. Fosse; P. Rasmussen; N. P. B. Justesen	1980	The effect of pb and cd uptake on zn and cu levels in hard and soft tissues of ratst	Forghani	5/9/2024	International Journal of Environmental Studies	Excluded: Not related to our topic
Conference Proceedings	Raymond J. Shamberger; Carolyn M. Bratush	1980	CADMIUM, SELENIUM AND ZINC LEVELS IN KIDNEYS	Forghani	5/27/2024	Trace Substances in Environmental Health: Proceedings of University of Missouri's Annual Conference on Trace Substances in Environmental Health	Excluded: Not related to our topic
Journal Article	J. M. Sontag	1980	Experimental identification of genitourinary carcinogens	Forghani	5/6/2024	Urologic Clinics of North America	Excluded: Not related to our topic
Journal Article	R. Truhaut	1980	The criteria for fixing priorities in the evaluation of the ecotoxicological effects of chemical products	Forghani	5/5/2024	Revista Medico-Chirurgicala a Societatii de Medici si Naturalisti din Iasi	Excluded: Not related to our topic
Journal Article	R. K. Tucker; A. Matte	1980	In vitro effects of cadmium and lead on ATPases in the gill of the rock crab, Cancer irroratus	Forghani	5/8/2024	Bull Environ Contam Toxicol	Excluded: Not related to our topic
Journal Article	R. K. Tucker; A. Matte	1980	INVITRO EFFECTS OF CADMIUM AND LEAD ON ATPASES IN THE GILL OF THE ROCK CRAB, CANCER-IRRORATUS	Forghani	5/7/2024	Bulletin of Environmental Contamination and Toxicology	Excluded: Not related to our topic
Journal Article	K. H. Wagner; E. Wagner-Hering	1980	Detection of lead, cadmium and polycyclic aromatic hydrocarbons in carcinomatous tissues of the urogenital system	Forghani	5/7/2024	Krebsgeschehen	Excluded: Not related to our topic
Journal Article	G. Bako; E. S. Smith; J. Hanson; R. Dewar; G. B. Hill	1981	Cadmium and prostatic cancer in Alberta	Forghani	5/5/2024	Can Med Assoc J	Excluded: Not related to our topic
Journal Article	G. Bako; E. S. O. Smith; J. Hanson; R. Dewar; G. B. Hill	1981	Cadmium and prostatic cancer in Alberta	Forghani	5/16/2024	Canadian Medical Association Journal	Excluded: Not related to our topic
Journal Article	G. Bako; E. S. O. Smith; J. Hanson; R. Dewar; G. B. Hill	1981	CADMIUM AND PROSTATIC-CANCER IN ALBERTA	Forghani	5/22/2024	Canadian Medical Association Journal	Excluded: Not related to our topic
Journal Article	I. M. Davies; G. Topping; W. C. Graham; C. R. Falconer; A. D. McIntosh; D. Saward	1981	Field and experimental studies on cadmium in the edible crab Cancer pagurus	Forghani	5/15/2024	Marine Biology	Excluded: Not related to our topic
Journal Article	I. M. Davies; G. Topping; W. C. Graham; C. R. Falconer; A. D. McIntosh; D. Saward	1981	FIELD AND EXPERIMENTAL STUDIES ON CADMIUM IN THE EDIBLE CRAB CANCER-PAGURUS	Forghani	5/27/2024	Marine Biology	Excluded: Not related to our topic
Journal Article	J. M. Elwood; A. J. Coldman	1981	Water composition in the etiology of anencephalus	Forghani	5/28/2024	American Journal of Epidemiology	Excluded: Not related to our topic
Journal Article	E. L. Etnier; A. P. Watson	1981	Health and safety implications of alternative energy technologies. II. Solar	Forghani	5/7/2024	Environmental Management	Excluded: Not related to our topic
Journal Article	E. Farber	1981	Chemical Carcinogenesis	Forghani	5/11/2024	New England Journal of Medicine	Excluded: Not related to our topic
Journal Article	A. Furst	1981	Bioassay of metals for carcinogenesis: Whole animals	Forghani	5/13/2024	Environmental Health Perspectives	Excluded: Animal studies
Journal Article	Y. Hojo	1981	Subject groups high and low in urinary selenium levels: Workers exposed to heavy metals and patients with cancer and epilepsy	Forghani	5/18/2024	Bulletin of Environmental Contamination and Toxicology	Excluded: Not related to our topic
Journal Article	T. Johnstone	1981	Cadmium and prostatic cancer in Alberta	Forghani	5/3/2024	Can Med Assoc J	Excluded: Not related to our topic
Journal Article	T. Johnstone	1981	CADMIUM AND PROSTATIC-CANCER IN ALBERTA	Forghani	5/22/2024	Canadian Medical Association Journal	Excluded: Not related to our topic
Journal Article	T. Lind; J. A. McDonald; L. V. Avioli	1981	Adult respiratory distress syndrome	Forghani	5/2/2024	Archives of Internal Medicine	Excluded: Not related to our topic
Journal Article	M. Martin; K. E. Osborn; P. Billig; N. Glickstein	1981	Toxicities of ten metals to Crassostrea gigas and Mytilus edulis embryos and Cancer magister larvae	Forghani	5/4/2024	Marine Pollution Bulletin	Excluded: Not related to our topic
Journal Article	G. F. Nordberg; O. Andersen	1981	Metal interactions in carcinogenesis: enhancement, inhibition	Forghani	5/16/2024	Environ Health Perspect	Excluded: Not related to our topic
Journal Article	M. Piscator	1981	Role of cadmium in carcinogenesis with special reference to cancer of the prostate	Forghani	5/7/2024	Environ Health Perspect	Excluded: Not related to our topic
Journal Article	E. Rivedal; T. Sanner	1981	Metal salts as promoters of in vitro morphological transformation of hamster embryo cells initiated by benzo(a)pyrene	Forghani	5/23/2024	Cancer Res	Excluded: Not related to our topic
Journal Article	H. W. Schlipkoeter	1981	Air pollution as a health problem	Forghani	5/8/2024	Offentliche Gesundheitswesen	Excluded: Not related to our topic
Journal Article	E. R. Smith; M. Hagopian	1981	Uptake and secretion of carcinogenic chemicals by the dog and rat prostate	Forghani	5/27/2024	Prog Clin Biol Res	Excluded: Not related to our topic
Journal Article	H. Vainio; M. Sorsa; J. Rantanen; K. Hemminki; A. Aitio	1981	Biological monitoring in the identification of the cancer risk individuals exposed to chemical carcinogens	Forghani	5/3/2024	Scandinavian Journal of Work, Environment and Health	Excluded: Not related to our topic
Journal Article	W. Weiss	1981	Lung cancer and occupational lung disease	Forghani	5/30/2024	Clinics in Chest Medicine	Excluded: Not related to our topic
Journal Article	P. O. Wester; D. Brune; G. Nordberg	1981	Arsenic and selenium in lung, liver, and kidney tissue from dead smelter workers	Forghani	5/18/2024	Br J Ind Med	Excluded: Not related to our topic
Journal Article	Y. Yamane; K. Sakai	1981	Trace Metals and Diseases	Forghani	5/13/2024	Yuki Gosei Kagaku Kyokaishi/Journal of Synthetic Organic Chemistry	Excluded: Not related to our topic
Journal Article	G. Bako; E. S. Smith; J. Hanson; R. Dewar	1982	The geographical distribution of high cadmium concentrations in the environment and prostate cancer in Alberta	Forghani	5/5/2024	Can J Public Health	Excluded: Not related to our topic
Journal Article	G. Bako; E. S. O. Smith; J. Hanson; R. Dewar	1982	THE GEOGRAPHICAL-DISTRIBUTION OF HIGH CADMIUM CONCENTRATIONS IN THE ENVIRONMENT AND PROSTATE-CANCER IN ALBERTA	Forghani	5/24/2024	Canadian Journal of Public Health-Revue Canadienne De Sante Publique	Excluded: Not related to our topic
Journal Article	A. N. Canonico	1982	Research on cancer	Forghani	5/11/2024	Prensa Medica Argentina	Excluded: Not related to our topic
Journal Article	B. L. Cohen	1982	Applications of ICRP 30 ICRP 23 and radioactive waste risk assessment techniques to chemical carcinogens	Forghani	5/27/2024	Health Physics	Excluded: Not related to our topic
Journal Article	M. Costa; J. D. Heck; S. H. Robison	1982	Selective phagocytosis of crystalline metal sulfide particles and DNA strand breaks as a mechanism for the induction of cellular transformation	Forghani	5/26/2024	Cancer Res	Excluded: Cellular and molecular studies
Journal Article	A. Feustel; R. Wennrich; D. Steiniger; P. Klauss	1982	Zinc and cadmium concentration in prostatic carcinoma of different histological grading in comparison to normal prostate tissue and adenofibromyomatosis (BPH)	Forghani	5/22/2024	Urol Res	Excluded: Not related to our topic
Journal Article	I. Gray; M. Arrieh; N. J. Balter	1982	Cadmium modification of the response in balb/c mice to mopc-104e tumor	Forghani	5/21/2024	Archives of Environmental Health	Excluded: Not related to our topic
Journal Article	R. A. Greig; T. K. Sawyer; E. J. Lewis; M. E. Galasso	1982	A study of metal concentrations in relation to gill color and pathology in the rock crab	Forghani	5/16/2024	Archives of Environmental Contamination and Toxicology	Excluded: Not related to our topic
Journal Article	H. Inskip; V. Beral; M. McDowall	1982	MORTALITY OF SHIPHAM RESIDENTS: 40-YEAR FOLLOW-UP	Forghani	5/23/2024	The Lancet	Excluded: Not related to our topic
Journal Article	D. Katenkamp; G. Neupert	1982	Experimental tumors with features of malignant fibrous histiocytomas: Light microscopic and electron microscopic investigations on tumors produced by cell transplantation of an established fibrosarcoma cell line	Forghani	5/17/2024	Experimental Pathology	Excluded: Not related to our topic
Journal Article	P. J. Landrigan	1982	Occupational and community exposures to toxic metals: lead, cadmium, mercury and arsenic	Forghani	5/22/2024	West J Med	Excluded: Not related to our topic
Journal Article	J. S. Neuberger; J. G. Hollowell	1982	Lung cancer excess in an abandoned lead-zinc mining and smelting area	Forghani	5/23/2024	Sci Total Environ	Excluded: Not related to our topic
Journal Article	J. Overnell	1982	Copper metabolism in crabs and metallothionein: In vivo effects of copperII on soluble hepatopancreas metal binding components in the crab Cancer pagurus containing varying amounts of cadmium	Forghani	5/12/2024	Comparative Biochemistry and Physiology -- Part B: Biochemistry and	Excluded: Not related to our topic
Journal Article	J. Overnell	1982	COPPER-METABOLISM IN CRABS AND METALLOTHIONEIN - INVIVO EFFECTS OF COPPER-II ON SOLUBLE HEPATOPANCREAS METAL-BINDING COMPONENTS IN THE CRAB CANCER-PAGURUS CONTAINING VARYING AMOUNTS OF CADMIUM	Forghani	5/10/2024	Comparative Biochemistry and Physiology B-Biochemistry & Molecular Biology	Excluded: Not related to our topic
Journal Article	M. A. Pathak	1982	Molecular aspects of drug photosensitivity with special emphasis on psoralen photosensitization reaction	Forghani	5/19/2024	Journal of the National Cancer Institute	Excluded: Cellular and molecular studies
Journal Article	M. Pavone-Macaluso; G. B. Ingargiola; M. Lamartina	1982	Aetiology of renal cancer	Forghani	5/30/2024	Prog Clin Biol Res	Excluded: Not related to our topic
Journal Article	R. Philipp; A. O. Hughes	1982	Morbidity and soil levels of cadmium	Forghani	6/2/2024	Int J Epidemiol	Excluded: Not related to our topic
Journal Article	D. B. Thomas; L. N. Kolonel; R. K. Ross; D. J. Thompson	1982	Proposal for a collaborative epidemiology study of prostate cancer in the Pacific Basin	Forghani	5/26/2024	Natl Cancer Inst Monogr	Excluded: Not related to our topic
Journal Article	R. A. Tobey; M. D. Enger; J. K. Griffith; C. E. Hildebrand	1982	INDUCIBLE PROTECTIVE PROTEINS: A POTENTIALLY NOVEL APPROACH TO CHEMOTHERAPY	Forghani	5/8/2024	Annals of the New York Academy of Sciences	Excluded: Not related to our topic
Journal Article	R. A. Tobey; M. D. Enger; J. K. Griffith; C. E. Hildebrand	1982	Zinc-induced resistance to alkylating agent toxicity	Forghani	5/5/2024	Cancer Res	Excluded: Not related to our topic
Journal Article	S. Tola	1982	Occupational exposures and lung cancer - epidemiological approaches	Forghani	5/21/2024	European Journal of Respiratory Diseases	Excluded: Not related to our topic
Journal Article	S. Tola	1982	Occupational exposures and lung cancer--epidemiological approaches	Forghani	5/7/2024	Eur J Respir Dis Suppl	Excluded: Not related to our topic
Journal Article	A. W. Voors; W. D. Johnson; M. S. Shuman	1982	Additive statistical effects of cadmium and lead on heart related disease in a north carolina autopsy series	Forghani	5/15/2024	Archives of Environmental Health	Excluded: Not related to our topic
Journal Article	A. W. Voors; M. S. Shuman; W. D. Johnson	1982	Additive statistical effects of cadmium and lead on heart-related disease in a North Carolina autopsy series	Forghani	5/29/2024	Arch Environ Health	Excluded: Not related to our topic
Journal Article	BenG Armstrong; G. Kazantzis	1983	THE MORTALITY OF CADMIUM WORKERS	Forghani	5/11/2024	The Lancet	Excluded: Not related to our topic
Journal Article	B. G. Armstrong; G. Kazantzis	1983	The mortality of cadmium workers	Forghani	6/1/2024	Lancet	Excluded: Not related to our topic
Journal Article	E. W. Arp; P. H. Wolf; H. Checkoway	1983	Lymphocytic leukemia and exposures to benzene and other solvents in the rubber industry	Masoudnia	5/29/2024	Journal of Occupational Medicine	Excluded: Not related to our topic
Journal Article	G. Bako	1983	THE GEOGRAPHICAL-DISTRIBUTION OF HIGH CADMIUM CONCENTRATIONS IN THE ENVIRONMENT AND PROSTATE-CANCER IN ALBERTA	Forghani	5/7/2024	Canadian Journal of Public Health-Revue Canadienne De Sante Publique	Excluded: Not related to our topic
Journal Article	A. Berisha; G. A. Buznikov; L. A. Malchenko; L. Rakic	1983	The effect of salts of heavy metals on the development of sea urchin embryos and the protein synthesis in the mouse transplantable tumour cells	Forghani	5/22/2024	Ontogenez	Excluded: Not related to our topic
Journal Article	F. Bojan; A. R. Kinsella; M. Fox	1983	Effect of tumor promoter 12-O-tetradecanoylphorbol-13-acetate on recovery of methotrexate-, N-(phosphonacetyl)-L-aspartate-, and cadmium-resistant colony-forming mouse and hamster cells	Forghani	5/18/2024	Cancer Res	Excluded: Not related to our topic
Journal Article	J. Borovanský; P. A. Riley	1983	The effect of divalent cations on Cloudman melanoma cells	Forghani	5/24/2024	Eur J Cancer Clin Oncol	Excluded: Not related to our topic
Journal Article	S. H. Cohn; K. J. Ellis; D. Vartsky; L. Wielopolski	1983	Applications of nuclear technologies for in vivo elemental analysis	Forghani	5/19/2024	Neurotoxicology	Excluded: Not related to our topic
Journal Article	R. G. Crouse; W. J. Pories; J. T. Bray; R. L. Mauger	1983	Geochemistry and man: health and disease. 2. Elements possibly essential, those toxic and others	Forghani	5/11/2024	Applied environmental geochemistry	Excluded: Not related to our topic
Journal Article	M. Desurmont	1983	[Carcinogenic effect of metals]	Forghani	5/12/2024	Sem Hop	Excluded: Not related to our topic
Journal Article	J. El Moussa; D. Episcopo	1983	Biologic interactions between cadmium and selenium	Forghani	5/8/2024	Recenti Progressi in Medicina	Excluded: Not related to our topic
Journal Article	L. Endresen; A. Bakka; H. E. Rugstad	1983	Increased resistance to chlorambucil in cultured cells with a high concentration of cytoplasmic metallothionein	Forghani	5/3/2024	Cancer Res	Excluded: Not related to our topic
Journal Article	A. Feustel; R. Wennrich	1983	DETERMINATION OF THE DISTRIBUTION OF ZINC AND CADMIUM IN CELLULAR-FRACTIONS OF BPH, NORMAL PROSTATE TISSUE AND PROSTATIC-CANCER OF DIFFERENT HISTOLOGICAL GRADING	Forghani	5/10/2024	Prostate	Excluded: Cellular and molecular studies
Journal Article	L. Friberg	1983	Medical effects of toxic metals in the environment	Forghani	5/24/2024	Lakartidningen	Excluded: Not related to our topic
Journal Article	K. Hayashi; H. Fujiki; T. Sugimura	1983	Effects of tumor promoters on the frequency of metallothionein I gene amplification in cells exposed to cadmium	Forghani	5/9/2024	Cancer Res	Excluded: Not related to our topic
Journal Article	K. Hayashi; R. Makino; T. Kakizoe; H. Fujiki; T. Sugimura	1983	Increase in frequency of appearance of cadmium-resistant cells induced by various tumor promoters; evidence for the induction of gene amplification	Forghani	5/6/2024	Princess Takamatsu Symp	Excluded: Not related to our topic
Journal Article	K. Horn	1983	The importance of air pollution for the development of diseases	Forghani	6/1/2024	Zeitschrift fur Erkrankungen der Atmungsorgane	Excluded: Not related to our topic
Journal Article	S. Iwao; Y. Kodama; K. Tsuchiya	1983	Associations of cadmium with zinc and copper in cancer cases and controls	Forghani	5/3/2024	Biol Trace Elem Res	Excluded: Not related to our topic
Journal Article	T. H. Jukes	1983	Chasing a receding zero: Impact of the zero threshold concept on actions of regulatory officials	Forghani	5/22/2024	International Journal of Toxicology	Excluded: Not related to our topic
Conference Proceedings	G. Kazantzis; B. G. Armstrong	1983	MORTALITY STUDY OF CADMIUM WORKERS FROM SEVENTEEN PLANTS IN ENGLAND	Forghani	6/1/2024		Excluded: Not related to our topic
Journal Article	P. J. Landrigan	1983	Toxic exposures and psychiatric disease — lessons from the epidemiology of cancer	Forghani	5/30/2024	Acta Psychiatrica Scandinavica	Excluded: Not related to our topic
Journal Article	L. A. Poirier; K. S. Kasprzak; K. L. Hoover; M. L. Wenk	1983	Effects of calcium and magnesium acetates on the carcinogenicity of cadmium chloride in Wistar rats	Forghani	5/12/2024	Cancer Res	Excluded: Not related to our topic
Journal Article	R. K. Ross; A. Paganini-Hill; B. E. Henderson	1983	The etiology of prostate cancer: what does the epidemiology suggest?	Forghani	5/16/2024	Prostate	Excluded: Not related to our topic
Journal Article	R. K. Ross; A. Paganini‐Hill; B. E. Henderson	1983	The etiology of prostate cancer: What does the epidemiology suggest?	Forghani	5/27/2024	The Prostate	Excluded: Not related to our topic
Conference Proceedings	T. Sorahan	1983	FURTHER MORTALITY STUDY OF NICKEL-CADMIUM BATTERY WORKERS	Forghani	5/3/2024		Excluded: Not related to our topic
Journal Article	T. Sorahan; J. A. Waterhouse	1983	Mortality study of nickel-cadmium battery workers by the method of regression models in life tables	Forghani	5/7/2024	Br J Ind Med	Excluded: Not related to our topic
Journal Article	T. Sorahan; J. A. H. Waterhouse	1983	Mortality study of nickel-cadmium battery workers by the method of regression models in life tables	Forghani	5/5/2024	British Journal of Industrial Medicine	Excluded: Not related to our topic
Journal Article	T. M. Sorahan; J. A. H. Waterhouse	1983	A FURTHER ANALYSIS OF MORTALITY FROM CANCER OF THE PROSTATE AMONG NICKEL-CADMIUM BATTERY WORKERS BY THE METHOD OF REGRESSION-MODELS IN LIFE-TABLES	Forghani	5/28/2024	British Journal of Cancer	Excluded: Not related to our topic
Journal Article	S. Takenaka; H. Oldiges; H. König; D. Hochrainer; G. Oberdörster	1983	Carcinogenicity of cadmium chloride aerosols in W rats	Forghani	5/2/2024	J Natl Cancer Inst	Excluded: Not related to our topic
Conference Proceedings	M. O. Varner	1983	UPDATED EPIDEMIOLOGIC STUDY OF AMERICAN CADMIUM SMELTER WORKERS	Forghani	5/30/2024		Excluded: Not related to our topic
Report		1984	CURRENT INTELLIGENCE BULLETIN #42. CADMIUM	Forghani	5/25/2024	DHHS (NIOSH) Publication (United States) (Department of Health and Human Services, National Instit	Excluded: Missing authors or title
Book		1984	BIOLOGICAL MONITORING AND SURVEILLANCE OF WORKERS EXPOSED TO CHEMICALS	Forghani	5/10/2024	Biolog Monit and Surveill of Work Exposed to Chem	Excluded: Missing authors or title
Journal Article	K. Andersson; C. G. Elinder; C. Hogstedt; T. Kjellström; G. Spång	1984	Mortality Among Cadmium and Nickel-Exposed Workers in a Swedish Battery Factory	Forghani	6/1/2024	Toxicological & Environmental Chemistry	Excluded: Not related to our topic
Journal Article	J. P. Berry; C. Pauwells; S. Tlouzeau; G. Lespinats	1984	Effect of selenium in combination with cis-diamminedichloroplatinum(II) in the treatment of murine fibrosarcoma	Forghani	5/12/2024	Cancer Res	Excluded: Not related to our topic
Journal Article	R. Breuer; G. R. Epler	1984	Treatment of occupational lung diseases	Forghani	5/3/2024	Comprehensive Therapy	Excluded: Not related to our topic
Journal Article	L. M. Brown; L. M. Pottern; W. J. Blot	1984	Lung cancer in relation to environmental pollutants emitted from industrial sources	Forghani	5/18/2024	Environ Res	Excluded: Not related to our topic
Journal Article	P. Ernst; G. Thériault	1984	Known occupational carcinogens and their significance	Forghani	5/5/2024	Can Med Assoc J	Excluded: Not related to our topic
Journal Article	A. Feustel; R. Wennrich	1984	Zinc and cadmium in cell fractions of prostatic cancer tissues of different histological grading in comparsion to BPH and normal prostate	Forghani	5/9/2024	Urological Research	Excluded: Not related to our topic
Journal Article	A. Feustel; R. Wennrich	1984	Determination of the distribution of Zinc and Cadmium in cellular fractions of BPH, normal prostate and prostatic cancers of different histologies by atomic and laser absorption spectrometry in tissue slices	Forghani	5/9/2024	Urological Research	Excluded: Cellular and molecular studies
Journal Article	A. Feustel; R. Wennrich	1984	Zinc and cadmium in cell fractions of prostatic cancer tissues of different histological grading in comparison to BPH and normal prostate	Forghani	5/11/2024	Urol Res	Excluded: Not related to our topic
Journal Article	A. Feustel; R. Wennrich	1984	ZINC AND CADMIUM IN CELL-FRACTIONS OF PROSTATIC-CANCER TISSUES OF DIFFERENT HISTOLOGICAL GRADING IN COMPARISON TO BPH AND NORMAL PROSTATE	Forghani	5/31/2024	Urological Research	Excluded: Not related to our topic
Journal Article	W. D. Flanders	1984	Review: prostate cancer epidemiology	Forghani	5/4/2024	Prostate	Excluded: Review article
Journal Article	W. H. Hallenbeck	1984	Human health effects of exposure to cadmium	Forghani	5/10/2024	Experientia	Excluded: Not related to our topic
Journal Article	G. Kazantzis	1984	Mutagenic and Carcinogenic Effects of Cadmium	Forghani	5/27/2024	Toxicological & Environmental Chemistry	Excluded: Not related to our topic
Journal Article	P. J. Landrigaim; R. A. Goyer; T. W. Clarkson; D. P. Sandler; J. H. Smith; M. J. Thun; R. P. Wedeen	1984	The work-relatedness of renal disease	Forghani	5/5/2024	Archives of Environmental Health	Excluded: Not related to our topic
Journal Article	T. Liese; J. Simon	1984	Trace determination of heavy metals in human bones - problems in their analysis and result interpretation	Forghani	5/6/2024	Fresenius' Zeitschrift für Analytische Chemie	Excluded: Not related to our topic
Journal Article	C. L. Litterst	1984	Cisplatinum: A review, with special reference to cellular and molecular interactions	Forghani	5/30/2024	Agents and Actions	Excluded: Cellular and molecular studies
Journal Article	H. Oldiges; D. Hochrainer; S. Takenaka; G. Oberdörster; H. König	1984	Lung Carcinomas in Rats After Low Level Cadmium Inhalation	Forghani	5/13/2024	Toxicological & Environmental Chemistry	Excluded: Not related to our topic
Journal Article	J. Overnell	1984	Use of 2-mercaptoethanol during chromatography of crab (Cancer pagurus) metallothionein on deae cellulose	Forghani	5/25/2024	Comparative Biochemistry and Physiology. Part C, Comparative	Excluded: Not related to our topic
Journal Article	J. Overnell	1984	The partition of copper and cadmium between different charge-forms of metallothionein in the digestive tubules of the crab, Cancer pagurus	Forghani	5/15/2024	Comp Biochem Physiol C Comp Pharmacol Toxicol	Excluded: Not related to our topic
Journal Article	J. Overnell	1984	THE PARTITION OF COPPER AND CADMIUM BETWEEN DIFFERENT CHARGE-FORMS OF METALLOTHIONEIN IN THE DIGESTIVE TUBULES OF THE CRAB, CANCER-PAGURUS	Forghani	5/17/2024	Comparative Biochemistry and Physiology C-Pharmacology Toxicology & Endocrinology	Excluded: Not related to our topic
Journal Article	A. E. Reif	1984	Synergism in carcinogenesis	Forghani	5/25/2024	J Natl Cancer Inst	Excluded: Not related to our topic
Journal Article	I. Shigematsu	1984	The epidemiological approach to cadmium pollution in Japan	Forghani	5/8/2024	Ann Acad Med Singap	Excluded: Not related to our topic
Journal Article	R. Sreenivasulu; V. S. Raghavendra Rao; K. Hussain Reddy	1984	POLAROGRAPHIC STUDY OF THE COMPOSITION AND STABILITY CONSTANTS OF CADMIUM (II) COMPLEXES WITH NEW SCHIFF BASES	Forghani	5/14/2024	Journal of the Indian Institute of Science	Excluded: Not related to our topic
Journal Article	M. Thun; T. Schnorr; A. Smith; W. Halperin; R. Lemen	1984	CADMIUM AND LUNG-CANCER	Forghani	5/14/2024	American Journal of Epidemiology	Excluded: Not related to our topic
Journal Article	F. Vogel	1984	Effects of air pollution on the human organism	Forghani	5/16/2024	Fortschritte der Medizin	Excluded: Not related to our topic
Journal Article	C. Y. Yung	1984	A synopsis on metals in medicine and psychiatry	Forghani	5/8/2024	Pharmacology, Biochemistry and Behavior	Excluded: Not related to our topic
Journal Article	B. G. Armstrong; G. Kazantzis	1985	Prostatic cancer and chronic respiratory and renal disease in British cadmium workers: a case control study	Forghani	5/11/2024	Br J Ind Med	Excluded: Not related to our topic
Journal Article	B. G. Armstrong; G. Kazantzis	1985	PROSTATIC-CANCER AND CHRONIC RESPIRATORY AND RENAL-DISEASE IN BRITISH CADMIUM WORKERS - A CASE CONTROL STUDY	Forghani	5/23/2024	British Journal of Industrial Medicine	Excluded: Not related to our topic
Journal Article	B. A. Chabner	1985	The evolution of cancer chemotherapy	Forghani	5/10/2024	Hospital Practice	Excluded: Not related to our topic
Journal Article	C. G. Elinder; T. Kjellström; C. Hogstedt; K. Andersson; G. Spång	1985	Cancer mortality of cadmium workers	Forghani	5/16/2024	Br J Ind Med	Excluded: Not related to our topic
Journal Article	L. Gerhardsson; D. Brune; I. G. Nordberg; P. O. Wester	1985	Protective effect of selenium on lung cancer in smelter workers	Forghani	5/20/2024	Br J Ind Med	Excluded: Not related to our topic
Journal Article	L. Gerhardsson; D. Brune; I. G. F. Nordberg; P. O. Wester	1985	Protective effect of selenium on lung cancer in smelter workers	Forghani	5/29/2024	British Journal of Industrial Medicine	Excluded: Not related to our topic
Journal Article	G. W. Gibbs	1985	Mortality of aluminum reduction plant workers, 1950 through 1977	Masoudnia	5/13/2024	Journal of Occupational Medicine	Excluded: Not related to our topic
Journal Article	L. Hoffmann; P. Gase; C. Simonn; R. Russbült; T. Erdmann	1985	On the epidemiology and etiology of the prostatic cancer	Forghani	5/4/2024	Zeitschrift fur die Gesamte Hygiene und Ihre Grenzgebiete	Excluded: Not related to our topic
Journal Article	L. Hoffmann; H. P. Putzke; H. J. Kampehl; R. Russbült; P. Gase; C. Simonn; T. Erdmann; C. Huckstorf	1985	Carcinogenic effects of cadmium on the prostate of the rat	Forghani	5/29/2024	J Cancer Res Clin Oncol	Excluded: Not related to our topic
Journal Article	L. Hoffmann; H. P. Putzke; C. Simonn; P. Gase; R. Russbült; H. J. Kampehl; D. Serfling; T. Erdmann; C. Huckstorf	1985	Does cadmium play a part in the aetiology and pathogenesis of prostatic cancer?	Forghani	5/31/2024	Zeitschrift fur die Gesamte Hygiene und Ihre Grenzgebiete	Excluded: Not related to our topic
Journal Article	L. Hoffmann; H. P. Putzke; C. Simonn; P. Gase; R. Russbült; H. J. Kampehl; D. Serfling; T. Erdmann; C. Huckstorf	1985	[Does cadmium play a role in the etiology and pathogenesis of prostate cancer?]	Forghani	5/26/2024	Z Gesamte Hyg	Excluded: Not related to our topic
Journal Article	Y. Kurokawa; M. Matsushima; T. Imazawa	1985	Promoting effect of metal compounds on rat renal tumorigenesis	Forghani	5/25/2024	Journal of the American College of Toxicology	Excluded: Not related to our topic
Journal Article	M. Ono; H. Saito	1985	An epidemiological study on causes of death in the residents of Kosaka, Akita prefecture	Forghani	5/19/2024	Japanese Journal of Hygiene	Excluded: Not related to our topic
Journal Article	J. Schuhmacher; H. R. Scherf; B. Bertram; E. Frei; H. Hauser; M. Wiessler	1985	Influence of a prolonged treatment with disulfiram and d-penicillamine on nitrosodiethylamine-induced biological and biochemical effects - II. Investigations on trace elements in the liver	Forghani	5/30/2024	Journal of Cancer Research and Clinical Oncology	Excluded: Not related to our topic
Journal Article	T. Soraham; J. A. Waterhouse	1985	Cancer of prostate among nickel-cadmium battery workers	Forghani	5/7/2024	Lancet	Excluded: Not related to our topic
Journal Article	T. Sorahan; J. A. H. Waterhouse	1985	CANCER OF PROSTATE AMONG NICKEL-CADMIUM BATTERY WORKERS	Forghani	5/18/2024	The Lancet	Excluded: Not related to our topic
Journal Article	M. J. Thun; T. M. Schnorr; A. Blair Smith; W. E. Halperin; R. A. Lemen	1985	Mortality among a cohort of U.S. cadmium production workers - an update	Forghani	5/18/2024	Journal of the National Cancer Institute	Excluded: Not related to our topic
Journal Article	M. J. Thun; T. M. Schnorr; A. B. Smith; W. E. Halperin; R. A. Lemen	1985	Mortality among a cohort of U.S. cadmium production workers--an update	Forghani	5/2/2024	J Natl Cancer Inst	Excluded: Not related to our topic
Journal Article	M. M. Webber	1985	Selenium prevents the growth stimulatory effects of cadmium on human prostatic epithelium	Forghani	5/8/2024	Biochem Biophys Res Commun	Excluded: Not related to our topic
Journal Article	G. S. Wilkinson	1985	Gastric cancer in New Mexico counties with significant deposits of uranium	Forghani	5/29/2024	Arch Environ Health	Excluded: Not related to our topic
Journal Article	J. Durlach; M. Bara; A. Guiet-Bara; P. Collery	1986	Relationship between magnesium, cancer and carcinogenic or anticancer metals	Forghani	5/27/2024	Anticancer Research	Excluded: Not related to our topic
Journal Article	Elinder	1986	CANCER MORTALITY OF CADMIUM WORKERS - REPLY	Forghani	5/14/2024	British Journal of Industrial Medicine	Excluded: Not related to our topic
Journal Article	C. R. Falconer; I. M. Davies; G. Topping	1986	Cadmium in edible crabs (Cancer pagurus L.) from Scottish coastal waters	Forghani	5/7/2024	Sci Total Environ	Excluded: Not related to our topic
Journal Article	C. R. Falconer; I. M. Davies; G. Topping	1986	CADMIUM IN EDIBLE CRABS (CANCER-PAGURUS L) FROM SCOTTISH COASTAL WATERS	Forghani	5/6/2024	Science of the Total Environment	Excluded: Not related to our topic
Journal Article	L. Gerhardsson; D. Brune; G. F. Nordberg; P. O. Wester	1986	Distribution of cadmium, lead and zinc in lung, liver and kidney in long-term exposed smelter workers	Forghani	5/13/2024	Sci Total Environ	Excluded: Not related to our topic
Journal Article	L. Gerhardsson; D. Brune; G. F. Nordberg; P. O. Wester	1986	Selenium and other trace elements in lung tissue in smelter workers relationship to the occurrence of lung cancer	Forghani	5/5/2024	Acta Pharmacol Toxicol (Copenh)	Excluded: Not related to our topic
Conference Proceedings	U. Glaser; F. Otto	1986	CYTOTOXIC AND CYTOGENETIC EFFECTS OF CADMIUM AEROSOLS IN RAT LUNGS	Forghani	5/26/2024		Excluded: Not related to our topic
Journal Article	F. Hall; M. Morita; J. B. Best	1986	Neoplastic transformation in the planarian: II. Ultrastructure of malignant reticuloma	Forghani	5/13/2024	Journal of Experimental Zoology	Excluded: Not related to our topic
Journal Article	W. H. Hallenbeck	1986	Human health effects of exposure to cadmium	Forghani	5/18/2024	Experientia Suppl	Excluded: Not related to our topic
Journal Article	P. T. Harrison; J. C. Heath	1986	Apparent synergy in lung carcinogenesis: interactions between N-nitrosoheptamethyleneimine, particulate cadmium and crocidolite asbestos fibres in rats	Forghani	5/5/2024	Carcinogenesis	Excluded: Not related to our topic
Journal Article	P. T. C. Harrison; J. C. Heath	1986	Apparent synergy in lung carcinogenesis: Interactions between n-nitrosoheptamethyleneimine, particulate cadmium and crocidolite asbestos fibres in rats	Forghani	5/21/2024	Carcinogenesis	Excluded: Not related to our topic
Conference Proceedings	U. Heinrich; F. Pott; C. Dasenbrock; H. Koenig; L. Peters; S. Takenaka	1986	CARCINOGENICITY STUDIES IN RATS, HAMSTERS AND MICE USING VARIOUS CADMIUM COMPOUNDS - PRELIMINARY RESULTS	Forghani	5/18/2024		Excluded: Not related to our topic
Journal Article	D. P. Higham; J. K. Nicholson; J. Overnell; P. J. Sadler	1986	NMR studies of crab and plaice metallothioneins	Forghani	5/4/2024	Environ Health Perspect	Excluded: Not related to our topic
Journal Article	G. Kazantzis; T. H. Lam	1986	Cancer mortality of cadmium workers	Forghani	5/17/2024	Br J Ind Med	Excluded: Not related to our topic
Journal Article	H. Kjuus; A. Andersen; S. Langård	1986	Incidence of cancer among workers producing calcium carbide	Forghani	5/21/2024	Br J Ind Med	Excluded: Not related to our topic
Journal Article	G. Oberdörster	1986	Airborne cadmium and carcinogenesis of the respiratory tract	Forghani	5/25/2024	Scand J Work Environ Health	Excluded: Not related to our topic
Journal Article	S. Onosaka; K. S. Min; C. Fukuhara; K. Tanaka; S. I. Tashiro; I. Shimizu; M. Furuta; T. Yasutomi; K. Kobashi; K. I. Yamamoto	1986	Concentrations of metallothionein and metals in malignant and non-malignant tissues in human liver	Forghani	6/1/2024	Toxicology	Excluded: Not related to our topic
Journal Article	J. Overnell	1986	Occurrence of cadmium in crabs (Cancer pagurus) and the isolation and properties of cadmium metallothionein	Forghani	5/28/2024	Environ Health Perspect	Excluded: Not related to our topic
Journal Article	J. Overnell	1986	OCCURRENCE OF CADMIUM IN CRABS (CANCER-PAGURUS) AND THE ISOLATION AND PROPERTIES OF CADMIUM METALLOTHIONEIN	Forghani	5/5/2024	Environmental Health Perspectives	Excluded: Not related to our topic
Journal Article	J. M. Peters; D. Thomas; H. Falk	1986	Contribution of metals to respiratory cancer	Forghani	5/2/2024	Environmental Health Perspectives	Excluded: Not related to our topic
Journal Article	J. M. Peters; D. Thomas; H. Falk; G. Oberdörster; T. J. Smith	1986	Contribution of metals to respiratory cancer	Forghani	5/14/2024	Environ Health Perspect	Excluded: Not related to our topic
Journal Article	H. W. Schlipköter; K. Beyen	1986	Consequences of air pollution on health	Forghani	5/4/2024	Sozial- und Präventivmedizin SPM	Excluded: Not related to our topic
Journal Article	H. W. Schlipköter; K. Beyen	1986	[Health effects of air pollutants]	Forghani	5/29/2024	Soz Praventivmed	Excluded: Not related to our topic
Journal Article	H. H. Sky-Peck	1986	Trace metals and neoplasia	Forghani	5/13/2024	Clin Physiol Biochem	Excluded: Not related to our topic
Journal Article	R. M. Snyder; C. K. Mirabelli; R. K. Johnson; C. M. Sung; L. F. Faucette; F. L. McCabe; J. P. Zimmerman; M. Whitman; J. C. Hempel; S. T. Crooke	1986	Modulation of the Antitumor and Biochemical Properties of Bis(diphenylphosphine)ethane with Metals	Forghani	5/7/2024	Cancer Research	Excluded: Not related to our topic
Journal Article	M. M. Webber	1986	Effects of zinc and cadmium on the growth of human prostatic epithelium in vitro	Forghani	5/13/2024	Nutrition Research	Excluded: Not related to our topic
Journal Article	K. E. Wetterhahn	1986	Workshop Report from the Division of Research Grants, National Institutes of Health	Forghani	5/30/2024	Cancer Research	Excluded: Not related to our topic
Journal Article	P. A. Andrews; M. P. Murphy; S. B. Howell	1987	Metallothionein-mediated cisplatin resistance in human ovarian carcinoma cells	Forghani	5/16/2024	Cancer Chemother Pharmacol	Excluded: Not related to our topic
Journal Article	E. Bomhard; O. Vogel; E. Löser	1987	Chronic effects on single and multiple oral and subcutaneous cadmium administrations on the testes of Wistar rats	Forghani	5/16/2024	Cancer Lett	Excluded: Not related to our topic
Journal Article	D. Brune; L. Gerhardsson; G. Nordberg; P. O. Wester	1987	Multielemental assay of autopsy tissues of smeltery and refinery workers pertinent to possible health effects - A survey	Forghani	5/25/2024	Biological Trace Element Research	Excluded: Not related to our topic
Journal Article	D. Brune; L. Gerhardsson; G. Nordberg; P. O. Wester	1987	Multielemental assay of autopsy tissues of smeltery and refinery workers pertinent to possible health effects : A survey	Forghani	5/29/2024	Biol Trace Elem Res	Excluded: Not related to our topic
Journal Article	H. Checkoway; G. Diferdinando; B. S. Hulka; D. D. Mickey	1987	Medical, life‐style, and occupational risk factors for prostate cancer	Forghani	5/2/2024	The Prostate	Excluded: Not related to our topic
Journal Article	H. Checkoway; G. DiFerdinando; B. S. Hulka; D. D. Mickey	1987	Medical, life-style, and occupational risk factors for prostate cancer	Forghani	5/25/2024	Prostate	Excluded: Not related to our topic
Journal Article	D. M. Durnam; R. D. Palmiter	1987	Analysis of the detoxification of heavy metal ions by mouse metallothionein	Forghani	5/16/2024	Experientia Suppl	Excluded: Not related to our topic
Journal Article	P. E. Enterline; G. M. Mars; N. A. Esmen; V. L. Henderson; C. M. Callahan; M. Paik	1987	Some effects of cigarette smoking, arsenic, and SO2 on mortality among US copper smelter workers	Forghani	5/28/2024	Journal of Occupational Medicine	Excluded: Not related to our topic
Journal Article	P. E. Enterline; G. M. Marsh; N. A. Esmen; V. L. Henderson; C. M. Callahan; M. Paik	1987	Some effects of cigarette smoking, arsenic, and SO2 on mortality among US copper smelter workers	Forghani	5/19/2024	J Occup Med	Excluded: Not related to our topic
Journal Article	H. R. Herschman; D. W. Brankow	1987	Colony size, cell density and nature of the tumor promoter are critical variables in expression of a transformed phenotype (focus formation) in co-cultures of UV-TDTx and C3H10T1/2 cells	Forghani	5/5/2024	Carcinogenesis	Excluded: Not related to our topic
Journal Article	D. Hoffmann; J. D. Adams; D. Lisk; I. Fisenne; K. D. Brunnemann	1987	Toxic and carcinogenic agents in dry and moist snuff	Forghani	5/30/2024	J Natl Cancer Inst	Excluded: Not related to our topic
Journal Article	T. Honda; M. Inoue; M. Kato; K. Shima; T. Shimamoto	1987	Stereoselective Synthesis of 9-Hydroxyellipticine Glycosides, Novel and Highly Active Antitumor Agents	Forghani	5/15/2024	Chemical and Pharmaceutical Bulletin	Excluded: Not related to our topic
Journal Article	N. Ishihara; M. Koizumi; A. Yoshida	1987	Metal concentrations in human pancreatic juice	Forghani	5/13/2024	Archives of Environmental Health	Excluded: Not related to our topic
Journal Article	N. Ishihara; A. Yoshida; M. Koizumi	1987	Metal concentrations in human pancreatic juice	Forghani	5/3/2024	Arch Environ Health	Excluded: Not related to our topic
Journal Article	K. S. Kasprzak; M. P. Waalkes; L. A. Poirier	1987	Effects of essential divalent metals on carcinogenicity and metabolism of nickel and cadmium	Forghani	5/21/2024	Biol Trace Elem Res	Excluded: Not related to our topic
Journal Article	A. A. Krasnovskii Jr; S. Yu Yegorov; O. V. Nazarova; Ye I. Yartsev; G. V. Ponomarev	1987	Photogeneration of singlet molecular oxygen by water-soluble porphyrins	Forghani	6/2/2024	Biophysics	Excluded: Cellular and molecular studies
Journal Article	S. Lamm; M. Anderson; S. Tirey; W. Taylor	1987	RISK-FACTORS FOR LUNG-CANCER AMONG CADMIUM SMELTER EMPLOYEES	Forghani	6/2/2024	Journal of the American College of Toxicology	Excluded: Not related to our topic
Journal Article	M. S. Linet; W. F. Stewart; M. L. Van Natta; L. D. McCaffrey; M. Szklo	1987	Comparison of methods for determining occupational exposure in a case-control interview study of chronic lymphocytic leukemia	Masoudnia	5/5/2024	Journal of Occupational Medicine	Excluded: Not related to our topic
Journal Article	H. Ottenwälder; P. Simon	1987	Differential effect of N-acetylcysteine on excretion of the metals Hg, Cd, Pb and Au	Forghani	5/26/2024	Archives of Toxicology	Excluded: Not related to our topic
Journal Article	D. W. Rogers; J. R. Blackman; J. O. Naim; R. J. Lanzafame; H. R. Herrera; J. R. Hinshaw	1987	HELIUM CADMIUM LASER-INDUCED FLUORESCENCE OF DIHEMATOPORPHYRIN ETHER FOR THE ENDOSCOPIC DETECTION OF CANCER	Forghani	5/21/2024	Lasers in Surgery and Medicine	Excluded: Not related to our topic
Journal Article	G. N. Schrauzer	1987	Effects of selenium antagonists on cancer susceptibility: new aspects of chronic heavy metal toxicity	Forghani	5/25/2024	J uoeh	Excluded: Not related to our topic
Journal Article	T. Sorahan	1987	Mortality from lung cancer among a cohort of nickel cadmium battery workers: 1946-84	Forghani	5/26/2024	Br J Ind Med	Excluded: Not related to our topic
Journal Article	T. Sorahan	1987	MORTALITY FROM LUNG-CANCER AMONG A COHORT OF NICKEL CADMIUM BATTERY WORKERS - 1946-84	Forghani	5/26/2024	British Journal of Industrial Medicine	Excluded: Not related to our topic
Journal Article	B. A. Teicher; S. A. Holden; M. J. Kelley; T. C. Shea; C. A. Cucchi; A. Rosowsky; W. David Henner; E. Frei	1987	Characterization of a Human Squamous Carcinoma Cell Line Resistant to Cis-Diamminedichloroplatinum(II)	Forghani	5/20/2024	Cancer Research	Excluded: Not related to our topic
Journal Article	B. A. Teicher; S. A. Holden; M. J. Kelley; T. C. Shea; C. A. Cucchi; A. Rosowsky; W. D. Henner; E. Frei, 3rd	1987	Characterization of a human squamous carcinoma cell line resistant to cis-diamminedichloroplatinum(II)	Forghani	5/29/2024	Cancer Res	Excluded: Not related to our topic
Journal Article	M. Vasák; J. Overnell; M. Good	1987	Spectroscopic and chemical approaches to the study of metal-thiolate clusters in metallothionein (MT)	Forghani	5/25/2024	Experientia Suppl	Excluded: Not related to our topic
Journal Article	M. P. Waalkes; S. Rehm; K. S. Kasprzak; H. J. Issaq	1987	Inflammatory, Proliferative, and Neoplastic Lesions at the Site of Metallic Identification Ear Tags in Wistar [Crl:(WI)BR] Rats	Forghani	5/26/2024	Cancer Research	Excluded: Not related to our topic
Journal Article	G. G. Wade; R. Mandel; H. J. Ryser	1987	Marked synergism of dimethylnitrosamine carcinogenesis in rats exposed to cadmium	Forghani	5/4/2024	Cancer Res	Excluded: Not related to our topic
Journal Article	G. G. Wade; R. Mandel; H. J. P. Ryser	1987	Marked Synergism of Dimethylnitrosamine Carcinogenesis in Rats Exposed to Cadmium	Forghani	5/24/2024	Cancer Research	Excluded: Not related to our topic
Journal Article	C. Yasutake; Y. Kuratomi; M. Ono; S. Masumi; M. Kuwano	1987	Effect of 5-azacytidine on malignant transformation of a mutant derived from the mouse BALB/c 3T3 cell line resistant to transformation by chemical carcinogens	Forghani	5/16/2024	Cancer Res	Excluded: Not related to our topic
Journal Article	A. E. Ades; G. Kazantzis	1988	Lung cancer in a non-ferrous smelter: the role of cadmium	Forghani	5/5/2024	Br J Ind Med	Excluded: Not related to our topic
Journal Article	A. E. Ades; G. Kazantzis	1988	LUNG-CANCER IN A NON-FERROUS SMELTER - THE ROLE OF CADMIUM	Forghani	5/24/2024	British Journal of Industrial Medicine	Excluded: Not related to our topic
Journal Article	P. Angerer; R. Kessel; K. Bencze; M. Tewordt; R. Mauermayer; A. Friesen	1988	[The cadmium content of human tissues from biopsies]	Forghani	5/12/2024	Zentralbl Bakteriol Mikrobiol Hyg B Umwelthyg Krankenhaushyg Arbeitshyg Prav Med	Excluded: Not related to our topic
Journal Article	M. R. Bhave; M. J. Wilson; M. P. Waalkes	1988	Methylation status and organization of the metallothionein-I gene in livers and testes of strains of mice resistant and susceptible to cadmium	Forghani	5/13/2024	Toxicology	Excluded: Not related to our topic
Journal Article	L. Friberg	1988	The GESAMP evaluation of potentially harmful substances in fish and other seafood with special reference to carcinogenic substances	Forghani	6/2/2024	Aquatic Toxicology	Excluded: Not related to our topic
Journal Article	L. Gerhardsson; D. Brune; G. F. Nordberg; P. O. Wester	1988	Multielemental assay of tissues of deceased smelter workers and controls	Forghani	5/13/2024	Sci Total Environ	Excluded: Not related to our topic
Journal Article	P. Gustavsson; A. Gustavsson; C. Hogstedt	1988	Excess of cancer in Swedish chimney sweeps	Masoudnia	5/9/2024	British Journal of Industrial Medicine	Excluded: Not related to our topic
Journal Article	P. T. Harrison; J. C. Heath	1988	Apparent synergy between chrysotile asbestos and N-nitrosoheptamethyleneimine in the induction of pulmonary tumours in rats	Forghani	5/31/2024	Carcinogenesis	Excluded: Not related to our topic
Journal Article	P. T. C. Harrison; J. C. Heath	1988	Apparent synergy between chrysotile asbestos and N-nitrosoheptamethyleneimine in the induction of pulmonary tumours in rats	Forghani	5/23/2024	Carcinogenesis	Excluded: Not related to our topic
Journal Article	L. Hoffmann; H. P. Putzke; L. Bendel; T. Erdmann; C. Huckstorf	1988	Electron microscopic results on the ventral prostate of the rat after CdCl2 administration. A contribution towards etiology of the cancer of the prostate	Forghani	6/1/2024	J Cancer Res Clin Oncol	Excluded: Not related to our topic
Journal Article	G. A. Hospers; N. H. Mulder; B. de Jong; L. de Ley; D. R. Uges; A. M. Fichtinger-Schepman; R. J. Scheper; E. G. de Vries	1988	Characterization of a human small cell lung carcinoma cell line with acquired resistance to cis-diamminedichloroplatinum(II) in vitro	Forghani	5/23/2024	Cancer Res	Excluded: Not related to our topic
Journal Article	G. A. P. Hospers; N. H. Mulder; B. de Jong; L. de Ley; D. R. A. Uges; A. M. J. Fichtinger-Schepman; R. J. Scheper; E. G. E. de Vries	1988	Characterization of a Human Small Cell Lung Carcinoma Cell Line with Acquired Resistance to cis-Diamminedichloroplatinum(II) in Vitro	Forghani	5/5/2024	Cancer Research	Excluded: Not related to our topic
Journal Article	G. Kazantzis; T. H. Lam; K. R. Sullivan	1988	Mortality of cadmium-exposed workers. A five-year update	Forghani	5/30/2024	Scand J Work Environ Health	Excluded: Not related to our topic
Journal Article	J. M. Macdonald; J. D. Shields; R. K. Zimmer-Faust	1988	Acute toxicities of eleven metals to early life-history stages of the yellow crab Cancer anthonyi	Forghani	5/11/2024	Marine Biology	Excluded: Not related to our topic
Journal Article	K. A. Morton; N. P. Alazraki; F. L. Datz; A. T. Taylor; D. W1nge; R. E. Lynch	1988	Uptake of cadmium-109, a metallothionein-binding radiometal, by tumors in mice as a function of the transformed phenotype	Forghani	5/10/2024	Investigative Radiology	Excluded: Not related to our topic
Journal Article	K. A. Morton; N. P. Alazraki; F. L. Datz; A. T. Taylor; D. Winge; R. E. Lynch	1988	Uptake of cadmium-109, a metallothionein-binding radiometal, by tumors in mice as a function of the transformed phenotype	Forghani	5/19/2024	Invest Radiol	Excluded: Not related to our topic
Journal Article	J. Overnell; M. Good; M. VaŠÀK	1988	Spectroscopic studies on cadmium(II)‐ and cobalt(II)‐substituted metallothionein from the crab Cancer pagurus Evidence for one additional low‐affinity metal‐binding site	Forghani	5/9/2024	European Journal of Biochemistry	Excluded: Not related to our topic
Journal Article	J. Overnell; M. Good; M. Vasàk	1988	Spectroscopic studies on cadmium (II)- and cobalt(II)-substituted metallothionein from the crab Cancer pagurus. Evidence for one additional low-affinity metal-binding site	Forghani	5/2/2024	Eur J Biochem	Excluded: Not related to our topic
Journal Article	J. Overnell; M. Good; M. Vasak	1988	SPECTROSCOPIC STUDIES ON CADMIUM(II)-SUBSTITUTED AND COBALT(II)-SUBSTITUTED METALLOTHIONEIN FROM THE CRAB CANCER-PAGURUS - EVIDENCE FOR ONE ADDITIONAL LOW-AFFINITY METAL-BINDING SITE	Forghani	5/28/2024	European Journal of Biochemistry	Excluded: Not related to our topic
Journal Article	J. C. Petithory	1988	Occupational hazards of contamination by retrovirus to health workers	Masoudnia	5/18/2024	Medecine et Maladies Infectieuses	Excluded: Not related to our topic
Journal Article	S. Rehm; M. P. Waalkes	1988	Cadmium-induced ovarian toxicity in hamsters, mice, and rats	Forghani	5/24/2024	Fundam Appl Toxicol	Excluded: Not related to our topic
Journal Article	S. Rehm; M. P. Waalkes	1988	Mixed Sertoli-Leydig cell tumor and rete testis adenocarcinoma in rats treated with CdCl2	Forghani	5/27/2024	Vet Pathol	Excluded: Not related to our topic
Journal Article	S. Rehm; M. P. Waalkes; J. M. Ward	1988	Aspergillus rhinitis in Wistar (Crl:(WI)BR) rats	Forghani	5/24/2024	Lab Anim Sci	Excluded: Not related to our topic
Journal Article	F. M. Richards; A. Watson; J. A. Hickman	1988	Investigation of the effects of heat shock and agents which induce a heat shock response on the induction of differentiation of HL-60 cells	Forghani	5/10/2024	Cancer Res	Excluded: Not related to our topic
Journal Article	K. Sandvig; S. Olsnes	1988	Diphtheria toxin-induced channels in Vero cells selective for monovalent cations	Forghani	5/21/2024	J Biol Chem	Excluded: Not related to our topic
Conference Proceedings	K. Sullivan; L. Waterman	1988	Cadmium and cancer: The current position. Report of an international meeting in London, September 1988	Forghani	5/13/2024	Annals of Occupational Hygiene	Excluded: Not related to our topic
Journal Article	K. Sullivan; L. Waterman	1988	Cadmium and cancer: the current position. Report of an international meeting in London, September 1988	Forghani	5/10/2024	Ann Occup Hyg	Excluded: Not related to our topic
Journal Article	K. Sullivan; L. Waterman	1988	CADMIUM AND CANCER - THE CURRENT POSITION - REPORT OF AN INTERNATIONAL MEETING IN LONDON, SEPTEMBER 1988	Forghani	5/9/2024	Annals of Occupational Hygiene	Excluded: Not related to our topic
Journal Article	L. Terracio; M. Nachtigal	1988	Oncogenicity of rat prostate cells transformed in vitro with cadmium chloride	Forghani	5/12/2024	Archives of Toxicology	Excluded: Not related to our topic
Journal Article	M. P. Waalkes; M. S. Miller; M. J. Wilson; R. M. Bare; A. E. McDowell	1988	Increased metallothionein gene expression in 5-aza-2'-deoxycytidine-induced resistance to cadmium cytotoxicity	Forghani	5/4/2024	Chem Biol Interact	Excluded: Not related to our topic
Journal Article	M. P. Waalkes; A. Perantoni	1988	In vitro assessment of target cell specificity in cadmium carcinogenesis: interactions of cadmium and zinc with isolated interstitial cells of the rat testes	Forghani	5/31/2024	In Vitro Cell Dev Biol	Excluded: Not related to our topic
Journal Article	M. P. Waalkes; A. Perantoni; M. R. Bhave; S. Rehm	1988	Strain dependence in mice of resistance and susceptibility to the testicular effects of cadmium: assessment of the role of testicular cadmium-binding proteins	Forghani	5/31/2024	Toxicol Appl Pharmacol	Excluded: Not related to our topic
Journal Article	M. P. Waalkes; A. Perantoni; A. E. Palmer	1988	Isolation and partial characterization of the low-molecular-mass zinc/cadmium-binding protein from the testes of the patas monkey (Erythrocebus patas). Distinction from metallothionein	Forghani	5/8/2024	Biochem J	Excluded: Cellular and molecular studies
Journal Article	M. P. Waalkes; S. Rehm; A. Perantoni	1988	Metal-binding proteins of the Syrian hamster ovaries: apparent deficiency of metallothionein	Forghani	5/9/2024	Biol Reprod	Excluded: Not related to our topic
Journal Article	M. P. Waalkes; S. Rehm; C. W. Riggs; R. M. Bare; D. E. Devor; L. A. Poirier; M. L. Wenk; J. Henneman; M. S. Balaschak	1988	Cadmium Carcinogenesis in Male Wistar [Crl:(WI)BR] Rats: Dose-Response Analysis of Tumor Induction in the Prostate and Testes and at the Injection Site	Forghani	5/30/2024	Cancer Research	Excluded: Not related to our topic
Journal Article	M. P. Waalkes; S. Rehm; C. W. Riggs; R. M. Bare; D. E. Devor; L. A. Poirier; M. L. Wenk; J. R. Henneman; M. S. Balaschak	1988	Cadmium carcinogenesis in male Wistar [Crl:(WI)BR] rats: dose-response analysis of tumor induction in the prostate and testes and at the injection site	Forghani	6/1/2024	Cancer Res	Excluded: Not related to our topic
Journal Article	M. M. Webber; S. M. Maseehur Rehman; G. T. James	1988	Metallothionein Induction and Deinduction in Human Prostatic Carcinoma Cells: Relationship with Resistance and Sensitivity to Adriamycin	Forghani	5/23/2024	Cancer Research	Excluded: Not related to our topic
Journal Article	M. M. Webber; S. M. Rehman; G. T. James	1988	Metallothionein induction and deinduction in human prostatic carcinoma cells: relationship with resistance and sensitivity to adriamycin	Forghani	5/17/2024	Cancer Res	Excluded: Not related to our topic
Journal Article	S. Anttila; P. Pääkkö; P. Kokkonen; P. L. Kalliomäki	1989		Varseh	5/10/2024	Toxicological & Environmental Chemistry	Excluded: Missing authors or title
Journal Article	S. Anttila; P. Paakko; P. Kokkonen; P. L. Kalliomaki	1989	CADMIUM AND CHROMIUM IN HUMAN-LUNG TISSUE IN RELATION TO SMOKING AND LUNG-CANCER	Forghani	5/7/2024	Toxicological and Environmental Chemistry	Excluded: Not related to our topic
Journal Article	Y. N. Berner; T. R. Shuler; F. H. Nielsen; C. Flombaum; S. A. Farkouh; M. Shike	1989	Selected ultratrace elements in total parenteral nutrition solutions	Forghani	5/16/2024	Am J Clin Nutr	Excluded: Not related to our topic
Journal Article	M. J. Csicsaky; M. Roller; F. Pott	1989	Risk modelling: which models to choose?	Forghani	5/22/2024	Exp Pathol	Excluded: Not related to our topic
Journal Article	AlanM Ducatman	1989	DIMETHYLFORMAMIDE, METAL DYES, AND TESTICULAR CANCER	Forghani	5/19/2024	The Lancet	Excluded: Not related to our topic
Journal Article	A. M. Ducatman	1989	Dimethylformamide, metal dyes, and testicular cancer	Forghani	5/2/2024	Lancet	Excluded: Not related to our topic
Conference Proceedings	U. Glaser; D. Hochrainer; H. Oldiges	1989	LUNG-CANCER IN RODENTS AFTER LONG-TERM INHALATION OF CADMIUM COMPOUNDS	Forghani	5/30/2024	6th International Cadmium Conf	Excluded: Not related to our topic
Conference Paper	U. Glaser; D. Hochrainer; H. Oldiges	1989	LUNG-CANCER IN RODENTS AFTER LONG-TERM INHALATION OF CADMIUM COMPOUNDS	Forghani	5/5/2024	CADMIUM 89: EDITED PROCEEDINGS : SIXTH INTERNATIONAL CADMIUM CONFERENCE, PARIS	Excluded: Not related to our topic
Journal Article	R. A. Goyer	1989	Mechanisms of lead and cadmium nephrotoxicity	Forghani	5/12/2024	Toxicology Letters	Excluded: Not related to our topic
Journal Article	P. Harlow; E. Watkins; R. D. Thornton; M. Nemer	1989	Structure of an ectodermally expressed sea urchin metallothionein gene and characterization of its metal-responsive region	Forghani	5/16/2024	Mol Cell Biol	Excluded: Not related to our topic
Journal Article	G. Kazantzis	1989	Is cadmium a human carcinogen	Forghani	5/18/2024	Toxicological & Environmental Chemistry	Excluded: Not related to our topic
Conference Proceedings	G. Kazantzis	1989	CADMIUM AND CANCER - REVIEW OF CURRENT EVIDENCE	Forghani	5/6/2024	6th International Cadmium Conf	Excluded: Review article
Conference Paper	G. Kazantzis	1989	CADMIUM AND CANCER - REVIEW OF CURRENT EVIDENCE	Forghani	5/3/2024	CADMIUM 89: EDITED PROCEEDINGS : SIXTH INTERNATIONAL CADMIUM CONFERENCE, PARIS	Excluded: Not related to our topic
Journal Article	S. M. Keyse; R. M. Tyrrell	1989	Heme oxygenase is the major 32-kDa stress protein induced in human skin fibroblasts by UVA radiation, hydrogen peroxide, and sodium arsenite	Forghani	6/2/2024	Proc Natl Acad Sci U S A	Excluded: Not related to our topic
Journal Article	T. Kido; R. Honda; I. Tsuritani; M. Ishizaki; Y. Yamada; K. Nogawa	1989	High urinary cadmium concentration in a case of gastric cancer	Forghani	5/9/2024	Br J Ind Med	Excluded: Not related to our topic
Journal Article	T. Kido; R. Honda; I. Tsuritani; M. Ishizaki; Y. Yamada; K. Nogawa	1989	HIGH URINARY CADMIUM CONCENTRATION IN A CASE OF GASTRIC-CANCER	Forghani	5/27/2024	British Journal of Industrial Medicine	Excluded: Not related to our topic
Journal Article	Y. Kurokawa; M. Takahashi; A. Maekawa; Y. Hayashi	1989	Promoting effect of metal compounds on liver, stomach, kidney, pancreas, and skin carcinogenesis	Forghani	5/24/2024	Journal of the American College of Toxicology	Excluded: Not related to our topic
Journal Article	H. Lohrer; T. Robson	1989	Overexpression of metallothionein in CHO cells and its effect on cell killing by ionizing radiation and alkylating agents	Forghani	6/2/2024	Carcinogenesis	Excluded: Not related to our topic
Conference Proceedings	R. Masse	1989	THE VALUE OF ANIMAL-EXPERIMENTS FOR PREDICTING HUMAN LUNG-CANCER INDUCED BY CERTAIN METALS, ESPECIALLY CADMIUM	Forghani	5/31/2024	6th International Cadmium Conf	Excluded: Animal studies
Conference Paper	R. Masse	1989	THE VALUE OF ANIMAL-EXPERIMENTS FOR PREDICTING HUMAN LUNG-CANCER INDUCED BY CERTAIN METALS, ESPECIALLY CADMIUM	Forghani	5/27/2024	CADMIUM 89: EDITED PROCEEDINGS : SIXTH INTERNATIONAL CADMIUM CONFERENCE, PARIS	Excluded: Animal studies
Journal Article	G. Oberdörster	1989	Assessment of lung cancer risk from inhaled environmental cadmium	Forghani	5/26/2024	Toxicological & Environmental Chemistry	Excluded: Not related to our topic
Journal Article	G. Oberdorster	1989	ASSESSMENT OF LUNG-CANCER RISK FROM INHALED ENVIRONMENTAL CADMIUM	Forghani	5/18/2024	Toxicological and Environmental Chemistry	Excluded: Not related to our topic
Journal Article	J. O. Ogunlewe; D. N. Osegbe	1989	Zinc and cadmium concentrations in indigenous blacks with normal, hypertrophic, and malignant prostate	Forghani	5/31/2024	Cancer	Excluded: Not related to our topic
Journal Article	U. Saffiotti; F. Bertolero	1989	Neoplastic transformation of BALB/3T3 cells by metals and the quest for induction of a metastatic phenotype	Forghani	5/14/2024	Biol Trace Elem Res	Excluded: Not related to our topic
Journal Article	N. F. Soroka	1989	The laser therapy of rheumatoid arthritis	Forghani	5/18/2024	Terapevticheskii arkhiv	Excluded: Not related to our topic
Journal Article	M. P. Waalkes; A. Perantoni	1989	Apparent deficiency of metallothionein in the Wistar rat prostate	Forghani	5/20/2024	Toxicol Appl Pharmacol	Excluded: Not related to our topic
Journal Article	M. P. Waalkes; A. Perantoni; S. Rehm	1989	Tissue susceptibility factors in cadmium carcinogenesis. Correlation between cadmium-induction of prostatic tumors in rats and an apparent deficiency of metallothionein	Forghani	5/25/2024	Biol Trace Elem Res	Excluded: Not related to our topic
Journal Article	M. P. Waalkes; S. Rehm; R. M. Bare; L. A. Poirier; C. W. Riggs; D. E. Devor; M. L. Wenk; J. R. Henneman	1989	Cadmium Carcinogenesis in Male Wistar [Crl:(WI)BR] Rats: Dose-Response Analysis of Effects of Zinc on Tumor Induction in the Prostate, in the Testes, and at the Injection Site	Forghani	5/22/2024	Cancer Research	Excluded: Not related to our topic
Journal Article	M. P. Waalkes; S. Rehm; C. W. Riggs; R. M. Bare; D. E. Devor; L. A. Poirier; M. L. Wenk; J. R. Henneman	1989	Cadmium carcinogenesis in male Wistar [Crl:(WI)BR] rats: dose-response analysis of effects of zinc on tumor induction in the prostate, in the testes, and at the injection site	Forghani	5/11/2024	Cancer Res	Excluded: Not related to our topic
Journal Article	M. P. Waalkes; J. M. Ward	1989	Induction of hepatic metallothionein in male B6C3F1 mice exposed to hepatic tumor promoters: effects of phenobarbital, acetaminophen, sodium barbital, and di(2-ethylhexyl) phthalate	Forghani	5/30/2024	Toxicol Appl Pharmacol	Excluded: Not related to our topic
Journal Article	M. P. Walkes; A. Perantoni; S. Rehm	1989	Tissue susceptibility factors in cadmium carcinogenesis - Correlation between cadmium-induction of prostatic tumors in rats and an apparent deficiency of metallothionein	Forghani	5/9/2024	Biological Trace Element Research	Excluded: Not related to our topic
Journal Article	A. Wang; D. Zhao; J. Liu	1989	King Coal causes air pollution problems	Forghani	5/21/2024	Earthwatch	Excluded: Not related to our topic
Journal Article	H. V. Warren	1989	Geology, trace elements and health	Forghani	6/2/2024	Social Science and Medicine	Excluded: Not related to our topic
Journal Article	H. J. Wei	1989	[Influence of selenium supplement on cadmium metabolism in human]	Forghani	5/19/2024	Zhongguo Yi Xue Ke Xue Yuan Xue Bao	Excluded: Not related to our topic
Journal Article	Y. Yamane; C. Li; M. P. Waalkes; T. Koizumi	1989	Protective Mechanism of Zinc against Cadmium-Induced Rat Testicular Cancer	Forghani	5/13/2024	Eisei kagaku	Excluded: Not related to our topic
Conference Proceedings		1990	24th Annual Conference on Trace Substances in Environmental Health and the Annual Meeting of the Society for Environmental Geochemistry and Health - SEGH	Forghani	5/11/2024	Trace Substances in Environmental Health: Proceedings of University of Missouri's Annual Conference on Trace Substances in Environmental Health	Excluded: Missing authors or title
Journal Article		1990	1990 notice of intended changes—cadmium, nitromethane, and mercury	Forghani	5/10/2024	Applied Occupational and Environmental Hygiene	Excluded: Missing authors or title
Journal Article	M. H. Amer; A. El-Yazigi; M. A. Hannan; M. E. Mohamed	1990	Water contamination and esophageal cancer at Gassim Region, Saudi Arabia	Forghani	5/31/2024	Gastroenterology	Excluded: Not related to our topic
Journal Article	M. E. Anderson; A. Naganuma; A. Meister	1990	Protection against cisplatin toxicity by administration of glutathione ester	Forghani	5/4/2024	Faseb j	Excluded: Not related to our topic
Journal Article	C. R. Angle; D. J. Thomas; S. A. Swanson	1990	Toxicity of cadmium to rat osteosarcoma cells (ROS 17 2.8): Protective effect of 1α,25-dihydroxyvitamin D3	Forghani	5/13/2024	Toxicology and Applied Pharmacology	Excluded: Not related to our topic
Journal Article	Y. Araya	1990	[Studies on protective effect of selenium on the nephrotoxicity of cis-diamminedichloroplatinum (CDDP) in mice]	Forghani	5/27/2024	Hokkaido Igaku Zasshi	Excluded: Not related to our topic
Journal Article	H. Babich; E. Borenfreund	1990	APPLICATIONS OF THE NEUTRAL RED CYTOTOXICITY ASSAY TO INVITRO TOXICOLOGY	Forghani	5/21/2024	Atla-Alternatives to Laboratory Animals	Excluded: Not related to our topic
Journal Article	H. L. Bonkovsky; J. F. Healey; J. Pohl	1990	Purification and characterization of heme oxygenase from chick liver. Comparison of the avian and mammalian enzymes	Forghani	5/2/2024	Eur J Biochem	Excluded: Not related to our topic
Journal Article	W. M. Breene	1990	Nutritional and Medicinal Value of Specialty Mushrooms	Forghani	5/10/2024	J Food Prot	Excluded: Not related to our topic
Journal Article	T. C. Campbell; J. Chen; C. Liu; J. Li; B. Parpia	1990	Nonassociation of Aflatoxin with Primary Liver Cancer in a Cross-Sectional Ecological Survey in the People's Republic of China	Forghani	5/23/2024	Cancer Research	Excluded: Not related to our topic
Journal Article	T. C. Campbell; J. S. Chen; C. B. Liu; J. Y. Li; B. Parpia	1990	Nonassociation of aflatoxin with primary liver cancer in a cross-sectional ecological survey in the People's Republic of China	Forghani	6/1/2024	Cancer Res	Excluded: Not related to our topic
Journal Article	K. V. Chin; S. S. Chauhan; I. Pastan; M. M. Gottesman	1990	Regulation of mdr RNA levels in response to cytotoxic drugs in rodent cells	Forghani	5/11/2024	Cell Growth Differ	Excluded: Not related to our topic
Journal Article	K. V. Chin; S. Tanaka; G. Darlington; I. Pastan; M. M. Gottesman	1990	Heat shock and arsenite increase expression of the multidrug resistance (MDR1) gene in human renal carcinoma cells	Forghani	5/5/2024	J Biol Chem	Excluded: Not related to our topic
Journal Article	S. R. Clough; M. J. Welsh; A. H. Payne; C. D. Brown; M. J. Brabec	1990	Primary rat sertoli and interstitial cells exhibit a differential response to cadmium	Forghani	6/2/2024	Cell Biology and Toxicology	Excluded: Not related to our topic
Conference Proceedings	J. G. Crocker; M. L. Griebenow; J. Leatham	1990	Use of the power burst facility for boron neutron capture therapy	Forghani	5/28/2024	International Atomic Energy Agency, Proceedings Series	Excluded: Not related to our topic
Journal Article	M. H. Donker; P. Koevoets; J. A. C. Verkleij; N. M. Vanstraalen	1990	METAL-BINDING COMPOUNDS IN HEPATOPANCREAS AND HEMOLYMPH OF PORCELLIO-SCABER (ISOPODA) FROM CONTAMINATED AND REFERENCE AREAS	Forghani	5/7/2024	Comparative Biochemistry and Physiology C-Pharmacology Toxicology & Endocrinology	Excluded: Not related to our topic
Journal Article	N. A. Elghany; M. C. Schumacher; M. L. Slattery; D. W. West; J. S. Lee	1990	Occupation, cadmium exposure, and prostate cancer	Forghani	5/24/2024	Epidemiology	Excluded: Not related to our topic
Journal Article	A. M. Fan	1990	The carcinogenic potential of cadmium, arsenic, and selenium and the associated public health and regulatory implications	Forghani	5/26/2024	Journal of Toxicological Sciences	Excluded: Not related to our topic
Journal Article	P. Farnworth; B. Hillcoat; I. Roos	1990	Metallothionein-like proteins and cell resistance to cis-dichlorodiammineplatinum(II) in L1210 cells	Forghani	5/31/2024	Cancer Chemother Pharmacol	Excluded: Not related to our topic
Journal Article	Y. Fujiwara; Y. Sugimoto; K. Kasahara; M. Bungo; M. Yamakido; K. D. Tew; N. Saijo	1990	Determinants of Drug Response in a Cisplatin‐resistant Human Lung Cancer Cell Line	Forghani	5/5/2024	Japanese Journal of Cancer Research	Excluded: Not related to our topic
Journal Article	Y. Fujiwara; Y. Sugimoto; K. Kasahara; M. Bungo; M. Yamakido; K. D. Tew; N. Saijo	1990	Determinants of drug response in a cisplatin-resistant human lung cancer cell line	Forghani	5/10/2024	Jpn J Cancer Res	Excluded: Not related to our topic
Conference Proceedings	D. Jolly; P. Collery; H. Millart; P. Betbeze; G. Bechambes; C. Cossart; D. Perdu; H. Vallerand; G. Barthes; H. Choisy; F. Blanchard; J. C. Etienne	1990	CADMIUM, MAGNESIUM, ZINC AND COPPER BLOOD-CONCENTRATIONS IN NONSMOKERS, HEALTHY SMOKERS AND LUNG-CANCER SMOKERS	Forghani	5/26/2024	1st International Symp on Metal Ions in Biology and Medicine	Excluded: Not related to our topic
Conference Paper	D. Jolly; P. Collery; H. Millart; P. Betbeze; G. Bechambes; C. Cossart; D. Perdu; H. Vallerand; G. Barthes; H. Choisy; F. Blanchard; J. C. Etienne	1990	CADMIUM, MAGNESIUM, ZINC AND COPPER BLOOD-CONCENTRATIONS IN NONSMOKERS, HEALTHY SMOKERS AND LUNG-CANCER SMOKERS	Forghani	5/15/2024	METAL IONS IN BIOLOGY AND MEDICINE	Excluded: Not related to our topic
Journal Article	Y. J. Kang; M. Duane Enger	1990	Cadmium cytotoxicity correlates with the changes in glutathione content that occur during the logarithmic growth phase of a549-t27 cells	Forghani	5/19/2024	Toxicology Letters	Excluded: Not related to our topic
Journal Article	C. R. Kapadia; F. W. Cutruzzola; K. M. O'Brien; M. L. Stetz; R. Enriquez; L. I. Deckelbaum	1990	Laser-induced fluorescence spectroscopy of human colonic mucosa. Detection of adenomatous transformation	Forghani	5/4/2024	Gastroenterology	Excluded: Not related to our topic
Journal Article	G. Kazantzis	1990	The mortality of cadmium exposed workers	Forghani	5/30/2024	Toxicological & Environmental Chemistry	Excluded: Not related to our topic
Journal Article	H. Kollmeier; J. Seemann; P. Wittig; G. Rothe; K. M. Müller	1990	Cadmium in human lung tissue	Forghani	5/4/2024	International Archives of Occupational and Environmental Health	Excluded: Not related to our topic
Journal Article	N. Konishi; J. M. Ward; M. P. Waalkes	1990	Pancreatic hepatocytes in Fischer and Wistar rats induced by repeated injections of cadmium chloride	Forghani	5/5/2024	Toxicol Appl Pharmacol	Excluded: Not related to our topic
Journal Article	J. Koropatnick; J. Pearson	1990	Zinc treatment, metallothionein expression, and resistance to cisplatin in mouse melanoma cells	Forghani	5/14/2024	Somat Cell Mol Genet	Excluded: Not related to our topic
Journal Article	I. A. Kreis	1990	Cadmium contamination of the countryside, a case study on health effects	Forghani	5/13/2024	Toxicol Ind Health	Excluded: Not related to our topic
Conference Proceedings	J. R. Marier	1990	Symposium in Southern Poland	Forghani	6/2/2024	Fluoride - Quarterly Reports	Excluded: Not related to our topic
Journal Article	M. C. Martin Mateo; J. Rabadan; J. Boustamante	1990	Comparative analysis of certain metals and tumor markers in bronchopulmonary cancer and colorectal cancers	Forghani	5/25/2024	Clinical Physiology and Biochemistry	Excluded: Not related to our topic
Journal Article	M. C. Martin Mateo; J. Rabadan; J. Boustamante	1990	Comparative analysis of certain metals and tumor markers in bronchopulmonary cancer and colorectal cancers. Metals and tumor markers in the neoplastic process	Forghani	5/29/2024	Clin Physiol Biochem	Excluded: Not related to our topic
Journal Article	M. C. M. Mateo; J. Rabadan; J. Boustamante	1990	COMPARATIVE-ANALYSIS OF CERTAIN METALS AND TUMOR-MARKERS IN BRONCHOPULMONARY CANCER AND COLORECTAL CANCERS - METALS AND TUMOR-MARKERS IN THE NEOPLASTIC PROCESS	Forghani	5/15/2024	Clinical Physiology and Biochemistry	Excluded: Not related to our topic
Journal Article	S. O. Mikalsen	1990	Effects of heavy metal ions on intercellular communication in Syrian hamster embryo cells	Forghani	5/20/2024	Carcinogenesis	Excluded: Cellular and molecular studies
Journal Article	M. S. Miller	1990	Differential effects of N-methyl-N'-nitro-N-nitrosoguanidine on constitutive and hormone-inducible gene expression in rat hepatoma cells	Forghani	5/18/2024	Chem Biol Interact	Excluded: Not related to our topic
Journal Article	K. R. Narayanan; S. Ajmalkhan; S. Pechimuthu	1990	CADMIUM-INDUCED CANCER IN THE GILLS OF THE CRAB SCYLLA-SERRATA (FORSKAL)	Forghani	5/6/2024	Current Science	Excluded: Not related to our topic
Journal Article	B. Nemery	1990	Metal toxicity and the respiratory tract	Forghani	5/31/2024	Eur Respir J	Excluded: Not related to our topic
Journal Article	J. S. Neuberger; M. Mulhall; M. C. Pomatto; J. Sheverbush; R. S. Hassanein	1990	Health problems in Galena, Kansas: a heavy metal mining Superfund site	Forghani	5/14/2024	Sci Total Environ	Excluded: Not related to our topic
Journal Article	K. Noda	1990	The effect of CdCl2 and ZnCl2 on Dunn osteosarcoma	Forghani	5/19/2024	Journal of the Japanese Orthopaedic Association	Excluded: Not related to our topic
Journal Article	P. G. Parsons; J. Lean; E. P. W. Kable; D. Favier; S. K. Khoo; T. Hurst; R. S. Holmes; A. J. D. Bellet	1990	Relationships between resistance to cross-linking agents and glutathione metabolism, aldehyde dehydrogenase isozymes and adenovirus replication in human tumour cell lines	Forghani	5/12/2024	Biochemical Pharmacology	Excluded: Not related to our topic
Journal Article	J. Rabadan; M. C. Martin-Mateo; J. Bustamante	1990	Comparative analysis of some metals and tumoral markers in lung and colon cancer	Forghani	5/19/2024	Oncologia	Excluded: Not related to our topic
Journal Article	S. Rehm; M. P. Waalkes	1990	Acute cadmium chloride-induced renal toxicity in the Syrian hamster	Forghani	5/26/2024	Toxicol Appl Pharmacol	Excluded: Not related to our topic
Journal Article	D. W. Rogers; R. J. Lanzafame; J. Blackman; J. O. Naim; H. R. Herrera; J. R. Hinshaw	1990	Methods for the endoscopic photographic and visual detection of helium cadmium laser‐Induced fluorescence of photofrin II	Forghani	5/17/2024	Lasers in Surgery and Medicine	Excluded: Not related to our topic
Journal Article	K. Sakai; Y. Yamane	1990	Cancer and Metals	Forghani	5/23/2024	Eisei kagaku	Excluded: Not related to our topic
Journal Article	R. J. Schilder; L. Hall; A. Monks; L. M. Handel; A. J. Fornace, Jr.; R. F. Ozols; A. T. Fojo; T. C. Hamilton	1990	Metallothionein gene expression and resistance to cisplatin in human ovarian cancer	Forghani	5/27/2024	Int J Cancer	Excluded: Not related to our topic
Journal Article	F. Schweinsberg	1990	[Threshold values for chemicals to prevent disease]	Forghani	5/7/2024	Zentralbl Hyg Umweltmed	Excluded: Not related to our topic
Journal Article	J. Segal	1990	In vivo effect of 3,5,3'-triiodothyronine on calcium uptake in several tissues in the rat: evidence for a physiological role for calcium as the first messenger for the prompt action of thyroid hormone at the level of the plasma membrane	Forghani	5/21/2024	Endocrinology	Excluded: Not related to our topic
Journal Article	J. Segal	1990	Calcium is the first messenger for the action of thyroid hormone at the level of the plasma membrane: first evidence for an acute effect of thyroid hormone on calcium uptake in the heart	Forghani	5/6/2024	Endocrinology	Excluded: Not related to our topic
Journal Article	A. H. Smith; H. M. Goeden	1990	Health risk assessment of incinerator air emissions incorporating background ambient air data	Forghani	5/10/2024	Combustion Science and Technology	Excluded: Not related to our topic
Journal Article	A. M. Sparla; J. Overnell	1990	The binding of cadmium to crab cadmium metallothionein. A polarographic investigation	Forghani	5/2/2024	Biochem J	Excluded: Not related to our topic
Journal Article	M. P. Waalkes; P. L. Goering	1990	Metallothionein and other cadmium-binding proteins: recent developments	Forghani	5/21/2024	Chem Res Toxicol	Excluded: Not related to our topic
Journal Article	Z. Z. Wahba; L. Hernandez; H. J. Issaq; M. P. Waalkes	1990	Involvement of sulfhydryl metabolism in tolerance to cadmium in testicular cells	Forghani	6/2/2024	Toxicol Appl Pharmacol	Excluded: Not related to our topic
Journal Article	Z. Z. Wahba; M. P. Waalkes	1990	Cadmium-induced route-specific alterations in essential trace element homeostasis	Forghani	5/7/2024	Toxicol Lett	Excluded: Not related to our topic
Journal Article	Z. Z. Wahba; M. P. Waalkes	1990	Effect of in vivo low-dose cadmium pretreatment on the in vitro interactions of cadmium with isolated interstitial cells of the rat testes	Forghani	5/11/2024	Fundam Appl Toxicol	Excluded: Not related to our topic
Journal Article	Y. Yamane; Z. G. Li; T. Koizumi	1990	Mechanism of Cadmium-Induced Rat Testicular Cancer	Forghani	5/13/2024	Eisei kagaku	Excluded: Not related to our topic
Journal Article	D. Z. Yin	1990	[Comparison of serum trace element spectrum of liver cancer patients and healthy adults]	Forghani	5/15/2024	Zhonghua Zhong Liu Za Zhi	Excluded: Not related to our topic
Journal Article	Z. Zhong; W. Troll; K. L. Koenig; K. Frenkel	1990	Carcinogenic Sulfide Salts of Nickel and Cadmium Induce H2O2 Formation by Human Polymorphonuclear Leukocytes	Forghani	5/14/2024	Cancer Research	Excluded: Not related to our topic
Journal Article	Z. J. Zhong; W. Troll; K. L. Koenig; K. Frenkel	1990	Carcinogenic sulfide salts of nickel and cadmium induce H2O2 formation by human polymorphonuclear leukocytes	Forghani	5/17/2024	Cancer Res	Excluded: Not related to our topic
Journal Article	S. G. Ang; V. W. T. Wong	1991	CHROMATOGRAPHIC ANALYSIS OF METALLOTHIONEIN PROTEINS FROM THE CRAB SPECIES SCYLLA-SERRATA AND PORTUNUS-PELAGICUS	Forghani	5/10/2024	Journal of Liquid Chromatography	Excluded: Not related to our topic
Journal Article	L. Ann Applegate; P. Luscher; R. M. Tyrrell	1991	Induction of Heme Oxygenase: A General Response to Oxidant Stress in Cultured Mammalian Cells	Forghani	5/18/2024	Cancer Research	Excluded: Not related to our topic
Journal Article	L. A. Applegate; P. Luscher; R. M. Tyrrell	1991	Induction of heme oxygenase: a general response to oxidant stress in cultured mammalian cells	Forghani	5/13/2024	Cancer Res	Excluded: Not related to our topic
Journal Article	J. Augustin; R. Zejda	1991	Cancer incidence and geochemical factors in the environment	Forghani	5/20/2024	Science of the Total Environment, The	Excluded: Not related to our topic
Journal Article	H. B. Barber; H. H. Barrett; T. S. Hickernell; D. P. Kwo	1991	Comparison of Nai(Ti), Cdte, and Hgl2Surgical probes: Physical characterization	Forghani	5/11/2024	Medical Physics	Excluded: Not related to our topic
Journal Article	P. Boffetta; E. Cardis; H. Vainio; M. P. Coleman; M. Kogevinas; G. Nordberg; D. M. Parkin; C. Partensky; D. Shuker; L. Tomatis	1991	Cancer risks related to electricity production	Forghani	5/4/2024	Eur J Cancer	Excluded: Not related to our topic
Conference Proceedings	H. M. Bolt	1991	Carcinogenics that are relevant for the bronchopulmonary system	Forghani	6/1/2024	Pneumologie	Excluded: Not related to our topic
Journal Article	S. M. Chiocca; D. A. Sterner; N. W. Biggart; E. C. Murphy, Jr.	1991	Nickel mutagenesis: alteration of the MuSVts110 thermosensitive splicing phenotype by a nickel-induced duplication of the 3' splice site	Forghani	5/25/2024	Mol Carcinog	Excluded: Not related to our topic
Journal Article	B. R. Davidson; W. A. Waddington; M. D. Short; P. B. Boulos	1991	Intraoperative localization of colorectal cancers using radiolabelled monoclonal antibodies	Forghani	5/30/2024	Br J Surg	Excluded: Not related to our topic
Journal Article	B. R. Davidson; W. A. Waddington; M. D. Short; P. B. Boulos	1991	INTRAOPERATIVE LOCALIZATION OF COLORECTAL CANCERS USING RADIOLABELED MONOCLONAL-ANTIBODIES	Forghani	5/20/2024	British Journal of Surgery	Excluded: Not related to our topic
Conference Proceedings	J. Dutton; C. J. Evans; W. D. Morgan; D. Rassi; S. J. S. Ryde; N. H. Saunders; A. Sivyer	1991	Some recent developments in the in vivo analysis of body elements and body composition	Forghani	5/5/2024	Proceedings of the Annual Conference on Engineering in Medicine and Biology	Excluded: Not related to our topic
Journal Article	V. Eybl; D. Caisová; J. Koutenský; G. J. Kontoghiorghes	1991	Influence of iron chelators, 1,2-dialkyl-3-hydroxypyridin-4-ones, on the lipid peroxidation and glutathione level in the liver of mice	Forghani	5/27/2024	Archives of toxicology. Supplement. = Archiv für Toxikologie. Supplement	Excluded: Not related to our topic
Journal Article	P. Ghadirian; M. Cadotte; A. Lacroix; C. Perret	1991	FAMILY AGGREGATION OF CANCER OF THE PROSTATE IN QUEBEC - THE TIP OF THE ICEBERG	Forghani	5/23/2024	Prostate	Excluded: Not related to our topic
Journal Article	K. S. Hall; L. Endresen; H. S. Huitfeldt; H. E. Rugstad	1991	INDUCTION OF INVITRO RESISTANCE TO 4'-EPIDOXORUBICIN AND CIS-DICHLORODIAMMINEPLATINUM IN HEPATOMA-CELLS	Forghani	5/25/2024	Anticancer Research	Excluded: Not related to our topic
Journal Article	K. Hanada	1991	Metal Binding Protein, Metallothionein—Possible Role as an Endogenous Sunscreen against UVB Irradiation	Forghani	5/23/2024	Nishi Nihon Hifuka	Excluded: Not related to our topic
Journal Article	K. Hanada; R. W. Gange; E. Siebert; T. Hasan	1991	Protective effects of cadmium chloride against UVB injury in mouse skin and in cultured human cells: a possible role of cadmium-induced metallothionein	Forghani	5/8/2024	Photodermatol Photoimmunol Photomed	Excluded: Not related to our topic
Journal Article	K. Hanada; R. W. Gange; E. Siebert; T. Hasan	1991	PROTECTIVE EFFECTS OF CADMIUM CHLORIDE AGAINST UVB INJURY IN MOUSE SKIN AND IN CULTURED HUMAN-CELLS - A POSSIBLE ROLE OF CADMIUM-INDUCED METALLOTHIONEIN	Forghani	5/11/2024	Photodermatology Photoimmunology & Photomedicine	Excluded: Not related to our topic
Conference Proceedings	D. Hattis	1991	Use of biological markers and pharmacokinetics in human health risk assessment	Forghani	5/23/2024	Environmental Health Perspectives	Excluded: Not related to our topic
Journal Article	F. Jossa; M. Trevisan; V. Krogh; E. Farinaro; D. Giumetti; G. Fusco; R. Galasso; S. Panico; S. Frascatore; C. Mellone; M. Mancini	1991	SERUM SELENIUM AND CORONARY HEART-DISEASE RISK-FACTORS IN SOUTHERN ITALIAN MEN	Forghani	5/14/2024	Atherosclerosis	Excluded: Not related to our topic
Journal Article	K. Kasahara; Y. Fujiwara; K. Nishio; T. Ohmori; Y. Sugimoto; K. Komiya; T. Matsuda; N. Saijo	1991	Metallothionein content correlates with the sensitivity of human small cell lung cancer cell lines to cisplatin	Forghani	6/1/2024	Cancer Res	Excluded: Not related to our topic
Journal Article	K. Kasahara; Y. Fujiwara; K. Nishio; T. Ohmori; Y. Sugimoto; K. Komiya; T. Matsuda; N. Saijo	1991	METALLOTHIONEIN CONTENT CORRELATES WITH THE SENSITIVITY OF HUMAN SMALL-CELL LUNG-CANCER CELL-LINES TO CISPLATIN	Forghani	5/16/2024	Cancer Research	Excluded: Not related to our topic
Journal Article	K. Kasahara; Y. Fujiwara; K. Nishio; T. Ohmori; Y. Sugimoto; N. Saijo	1991	Metallothionein Content Correlates with the Sensitivity of Human Small Cell Lung Cancer Cell Lines to Cisplatin	Forghani	5/3/2024	Cancer Research	Excluded: Not related to our topic
Journal Article	G. Kazantzis	1991	CADMIUM MORTALITY ASSESSMENT	Forghani	5/3/2024	American Journal of Industrial Medicine	Excluded: Not related to our topic
Journal Article	V. D. Kumar; L. Lee; B. F. Edwards	1991	Refined crystal structure of ytterbium-substituted carp parvalbumin 4.25 at 1.5 A, and its comparison with the native and cadmium-substituted structures	Forghani	5/18/2024	FEBS Lett	Excluded: Not related to our topic
Journal Article	D. P. Kwo; H. B. Barber; H. H. Barretl; T. S. Hickernell	1991	Comparison of Nal(TI), CdTe, and Hgl2surgical probes: Effect of scatter compensation on probe performance	Forghani	5/26/2024	Medical Physics	Excluded: Not related to our topic
Conference Proceedings	S. Lam; A. M. Kluftinger; J. Hung; N. L. Davis; N. F. Quenville; B. Palcic	1991	Detection of oral squamous cell cancer and pre-cancerous Lesions by Fluorescence imaging in a hamster cheek pouch model	Forghani	5/16/2024	Proceedings of SPIE - The International Society for Optical Engineering	Excluded: Not related to our topic
Journal Article	S. Lamm; T. Hall	1991	ARSENIC EXPOSURE - THE CAUSE OF LUNG-CANCER IN CADMIUM WORKERS	Forghani	5/6/2024	American Journal of Epidemiology	Excluded: Not related to our topic
Journal Article	L. Le Marchand; L. N. Kolonel; C. N. Yoshizawa	1991	Lifetime occupational physical activity and prostate cancer risk	Forghani	5/3/2024	American Journal of Epidemiology	Excluded: Not related to our topic
Journal Article	L. Magos	1991	Epidemiological and experimental aspects of metal carcinogenesis: Physicochemical properties, kinetics, and the active species	Forghani	5/29/2024	Environmental Health Perspectives	Excluded: Not related to our topic
Journal Article	J. McLellan; G. A. Sandison; L. Papiez; W. Huda	1991	A restricted angular scattering model for electron penetration in dense media	Forghani	5/12/2024	Med Phys	Excluded: Not related to our topic
Journal Article	A. M. Y. Nomura; L. N. Kolonel	1991	Prostate cancer: A current perspective	Forghani	5/9/2024	Epidemiologic Reviews	Excluded: Not related to our topic
Journal Article	A. M. Y. Nomura; L. N. Kolonel	1991	PROSTATE-CANCER - A CURRENT PERSPECTIVE	Forghani	5/10/2024	Epidemiologic Reviews	Excluded: Not related to our topic
Conference Proceedings	D. Ozonoff; M. P. Longnecker	1991	Epidemiologic approaches to assessing human cancer risk from consuming aquatic food resources from chemically contaminated water	Forghani	5/11/2024	Environmental Health Perspectives	Excluded: Not related to our topic
Journal Article	T. Partanen; P. Heikkilä; S. Hernberg; T. Kauppinen; G. Moneta; A. Ojajärvi	1991	Renal cell cancer and occupational exposure to chemical agents	Forghani	5/7/2024	Scand J Work Environ Health	Excluded: Not related to our topic
Journal Article	T. Partanen; P. Heikkila; S. Hernberg; T. Kauppinen; G. Moneta; A. Ojajarvi	1991	RENAL-CELL CANCER AND OCCUPATIONAL EXPOSURE TO CHEMICAL-AGENTS	Forghani	5/12/2024	Scandinavian Journal of Work Environment & Health	Excluded: Not related to our topic
Journal Article	W. E. Pepelko	1991	Effect of exposure route on potency of carcinogens	Forghani	5/7/2024	Regulatory Toxicology and Pharmacology	Excluded: Not related to our topic
Journal Article	A. M. Preston	1991	Cigarette smoking-nutritional implications	Forghani	5/27/2024	Prog Food Nutr Sci	Excluded: Not related to our topic
Journal Article	L. Saldivar de R; M. Luna; E. Reyes; R. Soto; T. I. Fortoul	1991	Cadmium determination in Mexican-produced tobacco	Forghani	5/10/2024	Environmental Research	Excluded: Not related to our topic
Journal Article	L. Saldivar; M. Luna; E. Reyes; R. Soto; T. I. Fortoul	1991	Cadmium determination in Mexican-produced tobacco	Forghani	5/12/2024	Environ Res	Excluded: Not related to our topic
Journal Article	H. Scherübl; G. Schultz; J. Hescheler	1991	Electrophysiological properties of rat calcitonin-secreting cells	Forghani	5/28/2024	Molecular and Cellular Endocrinology	Excluded: Not related to our topic
Journal Article	P. M. Shiundu; A. P. Wade	1991	DEVELOPMENT OF CATALYTIC PHOTOMETRIC FLOW-INJECTION METHODS FOR THE DETERMINATION OF SELENIUM	Forghani	5/27/2024	Analytical Chemistry	Excluded: Not related to our topic
Journal Article	D. Soukupová; M. Dostál	1991	Developmental toxicity of cadmium in mice. I. Embryotoxic effects	Forghani	5/9/2024	Functional and developmental morphology	Excluded: Not related to our topic
Journal Article	D. Soukupová; M. Dostál; J. Píza	1991	Developmental toxicity of cadmium in mice. II. Immunotoxic effects	Forghani	5/25/2024	Functional and developmental morphology	Excluded: Not related to our topic
Journal Article	J. J. Spinelli; P. R. Band; L. M. Svirchev; R. P. Gallagher	1991	Mortality and cancer incidence in aluminum reduction plant workers	Masoudnia	5/15/2024	Journal of Occupational Medicine	Excluded: Not related to our topic
Journal Article	T. Suzuki; T. Umeyama; C. Ohma; H. Yamanaka; K. Suzuki; K. Nakajima; M. Kimura	1991	Immunohistochemical study of metallothionein in normal and benign prostatic hyperplasia of human prostate	Forghani	5/31/2024	Prostate	Excluded: Not related to our topic
Journal Article	N. Tang; M. D. Enger	1991	CADMIUM INDUCES HYPERTROPHY ACCOMPANIED BY INCREASED MYC MESSENGER-RNA ACCUMULATION IN NRK-49F CELLS	Forghani	5/8/2024	Cell Biology and Toxicology	Excluded: Not related to our topic
Journal Article	M. J. Thun; C. G. Elinder; L. Friberg	1991	Scientific basis for an occupational standard for cadmium	Forghani	5/19/2024	Am J Ind Med	Excluded: Not related to our topic
Journal Article	M. Touray; F. Ryan; S. Saurer; F. Martin; R. Jaggi	1991	mos-induced inhibition of glucocorticoid receptor function is mediated by Fos	Forghani	5/11/2024	Oncogene	Excluded: Not related to our topic
Journal Article	H. J. Voeller; G. Wilding; E. P. Gelmann	1991	v-rasH expression confers hormone-independent in vitro growth to LNCaP prostate carcinoma cells	Forghani	5/19/2024	Mol Endocrinol	Excluded: Not related to our topic
Journal Article	H. J. Voeller; G. Wilding; E. P. Gelmann	1991	V-RASH EXPRESSION CONFERS HORMONE-INDEPENDENT INVITRO GROWTH TO LNCAP PROSTATE CARCINOMA-CELLS	Forghani	6/2/2024	Molecular Endocrinology	Excluded: Not related to our topic
Journal Article	M. P. Waalkes; B. A. Diwan; C. M. Weghorst; R. M. Bare; J. M. Ward; J. M. Rice	1991	Anticarcinogenic effects of cadmium in B6C3F1 mouse liver and lung	Forghani	5/18/2024	Toxicol Appl Pharmacol	Excluded: Not related to our topic
Journal Article	M. P. Waalkes; R. Kovatch; S. Rehm	1991	Effect of chronic dietary zinc deficiency on cadmium toxicity and carcinogenesis in the male Wistar [Hsd: (WI)BR] rat	Forghani	6/1/2024	Toxicol Appl Pharmacol	Excluded: Not related to our topic
Journal Article	M. P. Waalkes; R. Kovatch; S. Rehm	1991	EFFECT OF CHRONIC DIETARY ZINC-DEFICIENCY ON CADMIUM TOXICITY AND CARCINOGENESIS IN THE MALE WISTAR HSD-(WI)BR RAT	Forghani	5/11/2024	Toxicology and Applied Pharmacology	Excluded: Not related to our topic
Journal Article	M. P. Waalkes; S. Rehm; B. Sass; N. Konishi; J. M. Ward	1991	Chronic carcinogenic and toxic effects of a single subcutaneous dose of cadmium in the male Fischer rat	Forghani	5/23/2024	Environ Res	Excluded: Not related to our topic
Journal Article	W. A. Waddington; B. R. Davidson; A. Todd-Pokropek; P. B. Boulos; M. D. Short	1991	Evaluation of a technique for the intraoperative detection of a radiolabelled monoclonal antibody against colorectal cancer	Forghani	5/19/2024	Eur J Nucl Med	Excluded: Not related to our topic
Journal Article	W. A. Waddington; B. R. Davidson; A. Toddpokropek; P. B. Boulos; M. D. Short	1991	EVALUATION OF A TECHNIQUE FOR THE INTRAOPERATIVE DETECTION OF A RADIOLABELED MONOCLONAL-ANTIBODY AGAINST COLORECTAL-CANCER	Forghani	5/9/2024	European Journal of Nuclear Medicine	Excluded: Not related to our topic
Journal Article	L. A. Wallace	1991	Comparison of risks from outdoor and indoor exposure to toxic chemicals	Forghani	5/7/2024	Environ Health Perspect	Excluded: Not related to our topic
Journal Article	L. A. Wallace	1991	COMPARISON OF RISKS FROM OUTDOOR AND INDOOR EXPOSURE TO TOXIC-CHEMICALS	Forghani	5/2/2024	Environmental Health Perspectives	Excluded: Not related to our topic
Journal Article	G. M. Watson	1991	Leukaemia and paternal radiation exposure	Masoudnia	5/20/2024	Medical Journal of Australia	Excluded: Not related to our topic
Journal Article	D. W. West; M. L. Slattery; L. M. Robison; T. K. French; A. W. Mahoney	1991	Adult dietary intake and prostate cancer risk in Utah: a case-control study with special emphasis on aggressive tumors	Forghani	5/25/2024	Cancer Causes Control	Excluded: Not related to our topic
Journal Article	D. W. West; M. L. Slattery; L. M. Robison; T. K. French; A. W. Mahoney	1991	ADULT DIETARY-INTAKE AND PROSTATE-CANCER RISK IN UTAH - A CASE-CONTROL STUDY WITH SPECIAL EMPHASIS ON AGGRESSIVE TUMORS	Forghani	5/6/2024	Cancer Causes & Control	Excluded: Not related to our topic
Journal Article	A. Bar	1992	SIGNIFICANCE OF LEYDIG-CELL NEOPLASIA IN RATS FED LACTITOL OR LACTOSE	Forghani	5/20/2024	Journal of the American College of Toxicology	Excluded: Not related to our topic
Journal Article	S. Bar-Sela; M. Levy; J. B. Westin; R. Laster; E. D. Richter	1992	Medical findings in nickel-cadmium battery workers	Forghani	5/27/2024	Isr J Med Sci	Excluded: Not related to our topic
Journal Article	S. Barsela; M. Levy; J. B. Westin; R. Laster; E. D. Richter	1992	MEDICAL FINDINGS IN NICKEL CADMIUM BATTERY WORKERS	Forghani	6/2/2024	Israel Journal of Medical Sciences	Excluded: Not related to our topic
Journal Article	B. I. Belen'kiĭ	1992	[An enthusiastic assessment of a method for treating cancer patients with cadmium preparations]	Forghani	5/26/2024	Vopr Onkol	Excluded: Not related to our topic
Journal Article	P. Boffetta	1992	Methodological aspects of the epidemiological association between cadmium and cancer in humans	Forghani	5/24/2024	IARC Sci Publ	Excluded: Not related to our topic
Journal Article	S. Bonatti; Z. Cavalieri; S. Viaggi; A. Abbondandolo	1992	The analysis of 10 potential spindle poisons for their ability to induce CREST-positive micronuclei in human diploid fibroblasts	Forghani	5/12/2024	Mutagenesis	Excluded: Not related to our topic
Journal Article	M. C. Bosland; M. K. Prinsen; A. Rivenson; J. Silverman; E. Fiala; G. M. Williams; R. Kroes; J. H. Weisburger	1992	INDUCTION OF PROLIFERATIVE LESIONS OF VENTRAL PROSTATE, SEMINAL-VESICLE, AND OTHER ACCESSORY SEX GLANDS IN RATS BY N-METHYL-N-NITROSOUREA - EFFECT OF CASTRATION, PRETREATMENT WITH CYPROTERONE-ACETATE AND TESTOSTERONE PROPIONATE, AND RAT STRAIN	Forghani	5/12/2024	Prostate	Excluded: Not related to our topic
Journal Article	F. Chen; P. Cole; Z. Mi; L. Xing	1992	Dietary trace elements and esophageal cancer mortality in Shanxi, China	Forghani	5/24/2024	Epidemiology	Excluded: Not related to our topic
Journal Article	M. Chiba; R. Masironi	1992	TOXIC AND TRACE-ELEMENTS IN TOBACCO AND TOBACCO-SMOKE	Forghani	5/16/2024	Bulletin of the World Health Organization	Excluded: Not related to our topic
Journal Article	J. F. Collins; J. P. Brown; P. R. Painter; I. S. Jamall; L. A. Zeise; G. V. Alexeeff; M. J. Wade; D. M. Siegel; J. J. Wong	1992	On the carcinogenicity of cadmium by the oral route	Forghani	5/23/2024	Regul Toxicol Pharmacol	Excluded: Not related to our topic
Journal Article	T. P. Coogan; R. M. Bare; M. P. Waalkes	1992	Cadmium-induced DNA strand damage in cultured liver cells: reduction in cadmium genotoxicity following zinc pretreatment	Forghani	5/21/2024	Toxicol Appl Pharmacol	Excluded: Not related to our topic
Journal Article	D. B. Coultas; J. M. Samet	1992	Occupational lung cancer	Forghani	5/5/2024	Clinics in Chest Medicine	Excluded: Not related to our topic
Journal Article	R. Doll	1992	Is cadmium a human carcinogen?	Forghani	5/28/2024	Annals of Epidemiology	Excluded: Not related to our topic
Journal Article	F. Fagioli; A. Cuneo; N. Piva; M. G. Carli; R. Previati; M. Balboni; P. Tomasi; D. Cariani; G. Scapoli; G. Castoldi	1992	Distinct cytogenetic and clinicopathologic features in acute myeloid leukemia after occupational exposure to pesticides and organic solvents	Masoudnia	5/21/2024	Cancer	Excluded: Not related to our topic
Journal Article	C. Fan; P. Cole; Z. B. Mi; L. Y. Xing	1992	DIETARY TRACE-ELEMENTS AND ESOPHAGEAL CANCER MORTALITY IN SHANXI, CHINA	Forghani	5/13/2024	Epidemiology	Excluded: Not related to our topic
Journal Article	L. Feingold; D. A. Savitz; E. M. John	1992	Use of a job-exposure matrix to evaluate parental occupation and childhood cancer	Masoudnia	5/10/2024	Cancer Causes and Control	Excluded: Not related to our topic
Journal Article	A. García Sánchez; J. F. Antona; M. Urrutia	1992	Geochemical prospection of cadmium in a high incidence area of prostate cancer, Sierra de Gata, Salamanca, Spain	Forghani	5/24/2024	Sci Total Environ	Excluded: Not related to our topic
Journal Article	M. J. Gardner; F. E. Alexander; R. A. Cartwright; P. A. McKinney	1992	Paternal occupations of children with leukaemia [8]	Masoudnia	5/7/2024	British Medical Journal	Excluded: Not related to our topic
Journal Article	P. Heikkilä; T. Kauppinen	1992	Occupational exposure to carcinogens in Finland	Forghani	5/6/2024	American Journal of Industrial Medicine	Excluded: Not related to our topic
Journal Article	B. T. Hill; S. A. Shellard; L. K. Hosking; W. C. M. Dempke; A. M. J. Fichtinger-Schepman; T. Tone; K. J. Scanlon; R. D. H. Whelan	1992	Characterization of a Cisplatin-resistant Human Ovarian Carcinoma Cell Line Expressing Cross-Resistance to 5-Fluorouracil but Collateral Sensitivity to Methotrexate	Forghani	5/25/2024	Cancer Research	Excluded: Not related to our topic
Conference Proceedings	M. Hours; J. Fevotte; B. Danache; L. Ayzac; C. Pallen; A. Bergeret; J. F. Etard; J. Fabry	1992	Lung cancers and occupational hazards: Results of a case-control study	Forghani	5/28/2024	Archives des Maladies Professionnelles de Medecine du Travail et de Securite Sociale	Excluded: Not related to our topic
Journal Article	T. Hussain; I. U. Khan; M. A. Khan	1992	Study of environmental pollutants in and around the city of Lahore, Pakistan. II. Concentrations of cadmium in blood of different groups of people	Forghani	5/11/2024	Sci Total Environ	Excluded: Not related to our topic
Journal Article	T. Hussain; I. U. H. Khan; M. A. Khan	1992	Study of environmental pollutants in and around the city of Lahore, Pakistan. II. Concentrations of cadmium in blood of different groups of people	Forghani	5/19/2024	Science of the Total Environment, The	Excluded: Not related to our topic
Journal Article	T. Hussain; I. U. H. Khan; M. A. Khan	1992	STUDY OF ENVIRONMENTAL-POLLUTANTS IN AND AROUND THE CITY OF LAHORE, PAKISTAN .2. CONCENTRATIONS OF CADMIUM IN BLOOD OF DIFFERENT GROUPS OF PEOPLE	Forghani	5/23/2024	Science of the Total Environment	Excluded: Not related to our topic
Journal Article	G. Kazantzis; R. G. Blanks; K. R. Sullivan	1992	Is cadmium a human carcinogen?	Forghani	5/15/2024	IARC Sci Publ	Excluded: Not related to our topic
Journal Article	L. R. Kelland; P. Mistry; G. Abel; F. Freidlos; S. Y. Loh; J. J. Roberts; K. R. Harrap	1992	Establishment and characterization of an in vitro model of acquired resistance to cisplatin in a human testicular nonseminomatous germ cell line	Forghani	5/16/2024	Cancer Res	Excluded: Not related to our topic
Journal Article	L. R. Kelland; P. Mistry; G. Abel; F. Freidlos; S. Y. Loh; J. J. Roberts; K. R. Harrap	1992	ESTABLISHMENT AND CHARACTERIZATION OF AN INVITRO MODEL OF ACQUIRED-RESISTANCE TO CISPLATIN IN A HUMAN TESTICULAR NONSEMINOMATOUS GERM-CELL LINE	Forghani	5/26/2024	Cancer Research	Excluded: Not related to our topic
Journal Article	R. Khokha; M. J. Zimmer; C. H. Graham; P. K. Lala; P. Waterhouse	1992	Suppression of invasion by inducible expression of tissue inhibitor of metalloproteinase-1 (TIMP-1) in B16-F10 melanoma cells	Forghani	5/29/2024	J Natl Cancer Inst	Excluded: Not related to our topic
Journal Article	T. Koizumi; Z. G. Li	1992	Role of oxidative stress in single-dose, cadmium-induced testicular cancer	Forghani	5/3/2024	J Toxicol Environ Health	Excluded: Not related to our topic
Journal Article	T. Koizumi; Z. G. Li; H. Tatsumoto	1992	DNA damaging activity of cadmium in Leydig cells, a target cell population for cadmium carcinogenesis in the rat testis	Forghani	5/24/2024	Toxicol Lett	Excluded: Not related to our topic
Journal Article	T. Koizumi; Z. G. Li; H. Tatsumoto	1992	DNA DAMAGING ACTIVITY OF CADMIUM IN LEYDIG-CELLS, A TARGET-CELL POPULATION FOR CADMIUM CARCINOGENESIS IN THE RAT TESTIS	Forghani	5/16/2024	Toxicology Letters	Excluded: Not related to our topic
Journal Article	S. H. Lamm; M. Parkinson; M. Anderson; W. Taylor	1992	Determinants of lung cancer risk among cadmium-exposed workers	Forghani	5/23/2024	Ann Epidemiol	Excluded: Not related to our topic
Journal Article	W. K. Lutz; J. Schlatter	1992	Chemical carcinogens and overnutrition in diet-related cancer	Forghani	5/27/2024	Carcinogenesis	Excluded: Not related to our topic
Conference Proceedings	P. Mancini; F. Ponti; M. G. Cuttano; D. Pistolesi; M. De Maria; P. Giannotti	1992	Zn and Cd in prostatic disease	Forghani	5/4/2024	Acta Urologica Italica	Excluded: Not related to our topic
Journal Article	R. Maximilien; J. L. Poncy; G. Monchaux; M. Morin; R. Masse	1992	Validity and limitations of animal experiments in assessing lung carcinogenicity of cadmium	Forghani	5/13/2024	IARC Sci Publ	Excluded: Animal studies
Journal Article	M. A. Midzenski; M. A. McDiarmid; N. Rothman; K. Kolodner	1992	Acute high dose exposure to benzene in shipyard workers	Masoudnia	6/1/2024	American Journal of Industrial Medicine	Excluded: Not related to our topic
Journal Article	T. G. Ostashevskaia; V. G. Perederiǐ; N. G. Bychkova; I. D. Beliaev; A. A. Fomina; T. M. Galetskaia; E. A. Ivanova; N. I. Shvets	1992	Changes in the trace element content of the blood in chronic hepatitis	Forghani	5/13/2024	Likarska sprava / Ministerstvo okhorony zdorov"ia Ukrainy"	Excluded: Not related to our topic
Journal Article	A. B. Patel; H. Venkatakrishna-Bhatt	1992	Dose response effects of cadmium on serum sialic acid alpha-1 acid glycoprotein and perchloric acid-soluble protein levels in rats [1]	Forghani	5/31/2024	Industrial Health	Excluded: Not related to our topic
Journal Article	A. B. Patel; H. Venkatakrishnabhatt	1992	DOSE-RESPONSE EFFECTS OF CADMIUM ON SERUM SIALIC-ACID ALPHA-1 ACID GLYCOPROTEIN AND PERCHLORIC ACID-SOLUBLE PROTEIN-LEVELS IN RATS	Forghani	5/6/2024	Industrial Health	Excluded: Not related to our topic
Journal Article	J. A. Rafferty; C. Y. Fan; P. M. Potter; A. J. Watson; L. Cawkwell; P. J. O'Connor; G. P. Margison	1992	Tissue-specific expression and induction of human O6-alkylguanine-DNA alkyltransferase in transgenic mice	Forghani	5/8/2024	Mol Carcinog	Excluded: Not related to our topic
Journal Article	S. Richardson; R. Zittoun; S. Bastujfgarin; V. Lasserre; C. Guihenneuc; M. Cadiou; F. Viguie; I. Laffont-Faust	1992	Occupational risk factors for acute leukaemia: A case-control study	Masoudnia	5/22/2024	International Journal of Epidemiology	Excluded: Not related to our topic
Journal Article	D. A. Riedel; L. M. Pottern	1992	The epidemiology of multiple myeloma	Forghani	5/25/2024	Hematology/Oncology Clinics of North America	Excluded: Not related to our topic
Journal Article	J. C. Robinson; D. G. Paxman	1992	The role of threshold limit values in U.S. air pollution policy	Forghani	5/20/2024	Am J Ind Med	Excluded: Not related to our topic
Journal Article	J. C. Robinson; D. G. Paxman	1992	THE ROLE OF THRESHOLD LIMIT VALUES IN UNITED-STATES AIR-POLLUTION POLICY	Forghani	5/17/2024	American Journal of Industrial Medicine	Excluded: Not related to our topic
Journal Article	T. Robson; A. Hall; H. Lohrer	1992	Increased sensitivity of a Chinese hamster ovary cell line to alkylating agents after overexpression of the human metallothionein II-A gene	Forghani	5/10/2024	Mutat Res	Excluded: Not related to our topic
Journal Article	A. Rönneberg; F. Langmark	1992	Epidemiologic evidence of cancer in aluminum reduction plant workers	Masoudnia	5/28/2024	American Journal of Industrial Medicine	Excluded: Not related to our topic
Journal Article	A. G. Sánchez; J. F. Antona; M. Urrutia	1992	Geochemical prospection of cadmium in a high incidence area of prostate cancer, Sierra de Gata, Salamanca, Spain	Forghani	6/1/2024	Science of the Total Environment, The	Excluded: Not related to our topic
Journal Article	A. G. Sanchez; J. F. Antona; M. Urrutia	1992	GEOCHEMICAL PROSPECTION OF CADMIUM IN A HIGH-INCIDENCE AREA OF PROSTATE-CANCER, SIERRA-DE-GATA, SALAMANCA, SPAIN	Forghani	5/18/2024	Science of the Total Environment	Excluded: Not related to our topic
Journal Article	J. R. Sawyer; P. W. Tucker; F. R. Blattner	1992	Metal-binding chimeric antibodies expressed in Escherichia coli	Forghani	5/30/2024	Proceedings of the National Academy of Sciences of the United States of America	Excluded: Not related to our topic
Journal Article	P. J. Sciavolino; T. H. Lee; J. Vilcek	1992	Overexpression of metallothionein confers resistance to the cytotoxic effect of TNF with cadmium in MCF-7 breast carcinoma cells	Forghani	5/27/2024	Lymphokine and Cytokine Research	Excluded: Not related to our topic
Journal Article	A. Selypes; P. Serenyi; I. Boldog; F. Bokros; S. Takacs	1992	ACUTE AND LONG-TERM GENOTOXIC EFFECTS OF CDCL2 ON TESTES OF MICE	Forghani	5/29/2024	Journal of Toxicology and Environmental Health	Excluded: Not related to our topic
Journal Article	M. Silari	1992	Cyclotrons in biomedicine. Part II: Radionuclide production, cancer radiation therapy and elemental analysis	Forghani	5/30/2024	Physica Medica	Excluded: Not related to our topic
Journal Article	E. T. Snow	1992	Metal carcinogenesis: mechanistic implications	Forghani	5/21/2024	Pharmacol Ther	Excluded: Not related to our topic
Journal Article	E. T. Snow	1992	METAL CARCINOGENESIS - MECHANISTIC IMPLICATIONS	Forghani	5/9/2024	Pharmacology & Therapeutics	Excluded: Not related to our topic
Conference Proceedings	T. Sorahan	1992	INTERNATIONAL COLLABORATIVE CASE-CONTROL STUDY ON CADMIUM AND CANCER	Forghani	5/23/2024	7th International Cadmium Conf	Excluded: Not related to our topic
Conference Paper	T. Sorahan	1992	INTERNATIONAL COLLABORATIVE CASE-CONTROL STUDY ON CADMIUM AND CANCER	Forghani	5/5/2024	CADMIUM 92 : EDITED PROCEEDINGS, SEVENTH INTERNATIONAL CADMIUM CONFERENCE, NEW ORLEANS	Excluded: Not related to our topic
Journal Article	J. I. Spicer; R. E. Weber	1992	RESPIRATORY IMPAIRMENT BY WATER-BORNE COPPER AND ZINC IN THE EDIBLE CRAB CANCER-PAGURUS (L) (CRUSTACEA, DECAPODA) DURING HYPOXIC EXPOSURE	Forghani	5/27/2024	Marine Biology	Excluded: Not related to our topic
Journal Article	T. S. Srikumar; G. K. Johansson; P. A. Ockerman; J. A. Gustafsson; B. Akesson	1992	TRACE-ELEMENT STATUS IN HEALTHY-SUBJECTS SWITCHING FROM A MIXED TO A LACTOVEGETARIAN DIET FOR 12 MO	Forghani	5/9/2024	American Journal of Clinical Nutrition	Excluded: Not related to our topic
Journal Article	L. Stayner; R. Smith; M. Thun; T. Schnorr; R. Lemen	1992	A dose-response analysis and quantitative assessment of lung cancer risk and occupational cadmium exposure	Forghani	5/26/2024	Ann Epidemiol	Excluded: Not related to our topic
Journal Article	L. Stayner; R. Smith; M. Thun; T. Schnorr; R. Lemen	1992	A quantitative assessment of lung cancer risk and occupational cadmium exposure	Forghani	5/2/2024	IARC Sci Publ	Excluded: Not related to our topic
Journal Article	E. L. Steels; K. Watson; P. G. Parsons	1992	Relationships between thermotolerance, oxidative stress responses and induction of stress proteins in human tumour cell lines	Forghani	5/18/2024	Biochemical Pharmacology	Excluded: Not related to our topic
Journal Article	T. Suzuki; H. Yamanaka; Y. Tamura; K. Nakajima; K. Kanatani; M. Kimura; N. Otaki	1992	Metallothionein of prostatic tissues and fluids in rats and humans	Forghani	5/25/2024	Tohoku J Exp Med	Excluded: Not related to our topic
Journal Article	T. Tashiro; Y. Sato	1992	Characterization of Acquired Resistance to cis‐Diamminedichloroplatinum(II) in Mouse Leukemia Cell Lines	Forghani	5/23/2024	Japanese Journal of Cancer Research	Excluded: Not related to our topic
Journal Article	T. Tashiro; Y. Sato	1992	Characterization of acquired resistance to cis-diamminedichloroplatinum(II) in mouse leukemia cell lines	Forghani	5/5/2024	Jpn J Cancer Res	Excluded: Not related to our topic
Journal Article	J. A. Taylor; D. P. Sandler; C. D. Bloomfield; D. L. Shore; E. D. Ball; A. Neubauer; O. R. McIntyre; E. Liu	1992	Ras oncogene activation and occupational exposures in acute myeloid leukemia	Masoudnia	5/23/2024	Journal of the National Cancer Institute	Excluded: Not related to our topic
Journal Article	K. Toshiaki; T. Hideki	1992	DNA damaging activity of cadmium in Leydig cells, a target cell population for cadmium carcinogenesis in the rat testis	Forghani	5/20/2024	Toxicology Letters	Excluded: Not related to our topic
Journal Article	K. Tsuchiya	1992	Health effects of cadmium with special reference to studies in Japan	Forghani	5/6/2024	IARC Sci Publ	Excluded: Not related to our topic
Journal Article	P. R. Twentyman; K. A. Wright	1992	Sensitivity to Novel Platinum Compounds of Panels of Human Lung Cancer Cell Lines with Acquired and Inherent Resistance to Cisplatin	Forghani	5/8/2024	Cancer Research	Excluded: Not related to our topic
Journal Article	P. R. Twentyman; K. A. Wright; P. Mistry; L. R. Kelland; B. A. Murrer	1992	Sensitivity to novel platinum compounds of panels of human lung cancer cell lines with acquired and inherent resistance to cisplatin	Forghani	6/2/2024	Cancer Res	Excluded: Not related to our topic
Journal Article	P. R. Twentyman; K. A. Wright; P. Mistry; L. R. Kelland; B. A. Murrer	1992	SENSITIVITY TO NOVEL PLATINUM COMPOUNDS OF PANELS OF HUMAN LUNG-CANCER CELL-LINES WITH ACQUIRED AND INHERENT RESISTANCE TO CISPLATIN	Forghani	5/24/2024	Cancer Research	Excluded: Not related to our topic
Journal Article	M. P. Waalkes; M. G. Cherian; J. M. Ward; R. A. Goyer	1992	Immunohistochemical evidence of high concentrations of metallothionein in pancreatic hepatocytes induced by cadmium in rats	Forghani	5/7/2024	Toxicol Pathol	Excluded: Not related to our topic
Journal Article	M. P. Waalkes; T. P. Coogan; R. A. Barter	1992	Toxicological principles of metal carcinogenesis with special emphasis on cadmium	Forghani	5/8/2024	Crit Rev Toxicol	Excluded: Not related to our topic
Journal Article	M. P. Waalkes; S. Rehm	1992	Carcinogenicity of oral cadmium in the male Wistar (WF/NCr) rat: effect of chronic dietary zinc deficiency	Forghani	5/17/2024	Fundam Appl Toxicol	Excluded: Not related to our topic
Journal Article	M. P. Waalkes; S. Rehm	1992	CARCINOGENICITY OF ORAL CADMIUM IN THE MALE WISTAR (WF/NCR) RAT - EFFECT OF CHRONIC DIETARY ZINC-DEFICIENCY	Forghani	5/11/2024	Fundamental and Applied Toxicology	Excluded: Not related to our topic
Journal Article	M. P. Waalkes; S. Rehm; A. O. Perantoni; T. P. Coogan	1992	Cadmium exposure in rats and tumours of the prostate	Forghani	5/28/2024	IARC Sci Publ	Excluded: Not related to our topic
Journal Article	M. P. Waalkes; S. Rehm; B. Sass; J. M. Ward	1992	Induction of tumours of the haematopoietic system by cadmium in rats	Forghani	5/19/2024	IARC Sci Publ	Excluded: Not related to our topic
Journal Article	K. Wassermann; M. Pirsel; V. A. Bohr	1992	Overexpression of metallothionein in Chinese hamster ovary cells and its effect on nitrogen mustard-induced cytotoxicity: role of gene-specific damage and repair	Forghani	5/9/2024	Cancer Res	Excluded: Not related to our topic
Journal Article	K. E. Wetterhahn; B. Demple; M. Kulesz-Martin; E. S. Copeland	1992	Workshop report from the Division of Research Grants, National Institutes of Health. Metal carcinogenesis--a Chemical Pathology Study Section Workshop	Forghani	5/2/2024	Cancer Res	Excluded: Not related to our topic
Journal Article	P. D. Whanger	1992	Selenium in the treatment of heavy metal poisoning and chemical carcinogenesis	Forghani	5/6/2024	J Trace Elem Electrolytes Health Dis	Excluded: Not related to our topic
Journal Article	P. D. Whanger	1992	SELENIUM IN THE TREATMENT OF HEAVY-METAL POISONING AND CHEMICAL CARCINOGENESIS	Forghani	5/17/2024	Journal of Trace Elements and Electrolytes in Health and Disease	Excluded: Not related to our topic
Journal Article	K. Zinkewich-Peotti; P. A. Andrews	1992	Loss of ci5-Diamminedichloroplatinum(II) Resistance in Human Ovarian Carcinoma Cells Selected for Rhodamine 123 Resistance	Forghani	5/7/2024	Cancer Research	Excluded: Not related to our topic
Journal Article	K. Zinkewich-Péotti; P. A. Andrews	1992	Loss of cis-diamminedichloroplatinum(II) resistance in human ovarian carcinoma cells selected for rhodamine 123 resistance	Forghani	5/16/2024	Cancer Res	Excluded: Not related to our topic
Journal Article	A. Aitio; L. Alessio; O. Axelson; J. Coenen; S. De Flora; P. Grandjean; U. Heinrich; J. E. Huff; M. Ikeda; R. Kavlock; G. Kazantzis; S. Langard; L. S. Levy; G. Oberdorster; S. Olin; N. E. Pearce; T. G. rossman; K. H. Schaller; C. Shy	1993	IARC monographs on the evaluation of carcinogenic risks to humans: Beryllium, cadmium, mercury, and exposures in the glass manufacturing industry. Volume 58	Forghani	5/2/2024	IARC Monographs on the Evaluation of Carcinogenic Risks to Humans	Excluded: Not related to our topic
Journal Article	G. Bai; E. W. Stuebing; H. R. Parker; P. Harlow; M. Nemer	1993	Combinatorial regulation by promoter and intron 1 regions of the metallothionein SpMTA gene in the sea urchin embryo	Forghani	5/28/2024	Mol Cell Biol	Excluded: Not related to our topic
Journal Article	O. Balcarova; V. Zavazal; E. Seberova; D. Kuklova; J. Halik	1993	The risk of work with cytostatics and immunomodulation compounds	Masoudnia	5/23/2024	Pracovni Lekarstvi	Excluded: Not related to our topic
Conference Proceedings	P. Boffetta	1993	Carcinogenicity of trace elements with reference to evaluations made by the International Agency for Research on Cancer	Forghani	5/12/2024	Scandinavian Journal of Work, Environment and Health	Excluded: Not related to our topic
Journal Article	P. Boffetta	1993	Carcinogenicity of trace elements with reference to evaluations made by the International Agency for Research on Cancer	Forghani	5/13/2024	Scand J Work Environ Health	Excluded: Not related to our topic
Journal Article	P. Boffetta	1993	CARCINOGENICITY OF TRACE-ELEMENTS WITH REFERENCE TO EVALUATIONS MADE BY THE INTERNATIONAL-AGENCY-FOR-RESEARCH-ON-CANCER	Forghani	5/19/2024	Scandinavian Journal of Work Environment & Health	Excluded: Not related to our topic
Journal Article	G. Burkhart; P. A. Schulte; C. Robinson; W. K. Sieber; P. Vossenas; K. Ringen	1993	Job tasks, potential exposures, and health risks of laborers employed in the construction industry	Masoudnia	5/29/2024	American Journal of Industrial Medicine	Excluded: Not related to our topic
Journal Article	J. W. Cable; E. E. Cable; H. L. Bonkovsky	1993	Induction of heme oxygenase in intestinal epithelial cells: studies in Caco-2 cell cultures	Forghani	5/27/2024	Molecular and Cellular Biochemistry	Excluded: Not related to our topic
Journal Article	M. G. Cherian; P. C. Huang; C. D. Klaassen; Y. P. Liu; D. G. Longfellow; M. P. Waalkes	1993	National Cancer Institute workshop on the possible roles of metallothionein in carcinogenesis	Forghani	5/14/2024	Cancer Res	Excluded: Not related to our topic
Journal Article	M. G. Cherian; P. C. Huang; C. D. Klaassen; D. G. Longfellow; M. P. Waalkes; M. P. Waulkes	1993	National Cancer Institute Workshop on the Possible Roles of Metallothionein in Carcinogenesis	Forghani	5/30/2024	Cancer Research	Excluded: Not related to our topic
Journal Article	A. Codignola; P. Tarroni; F. Clementi; A. Pollo; M. Lovallo; E. Carbone; E. Sher	1993	Calcium channel subtypes controlling serotonin release from human small cell lung carcinoma cell lines	Forghani	5/4/2024	Journal of Biological Chemistry	Excluded: Not related to our topic
Conference Proceedings	Jerome Cole	1993	Current environmental issues facing the lead, zinc and cadmium industries	Forghani	5/2/2024	First International Conference on Processing Materials for Properties	Excluded: Not related to our topic
Journal Article	K. S. Crump; R. Gentry	1993	A Response to OMB's Comments Regarding OSHA's Approach to Risk Assessment in Support of OSHA's Final Rule on Cadmium	Forghani	5/2/2024	Risk Analysis	Excluded: Not related to our topic
Journal Article	K. P. Das; P. C. Das; S. Dasgupta; C. D. Dey	1993	Serotonergic-cholinergic neurotransmitters' function in brain during cadmium exposure in protein restricted rat	Forghani	5/19/2024	Biol Trace Elem Res	Excluded: Not related to our topic
Journal Article	H. Eichholtz-Wirth; R. Born; G. Reidel; B. Hietel	1993	Transient cisplatin-resistant murine fibrosarcoma cell characterized by increased metallothionein content	Forghani	5/22/2024	J Cancer Res Clin Oncol	Excluded: Not related to our topic
Journal Article	H. Eichholtz-Wirth; G. Reidel; B. Hietel	1993	Radiation-induced transient cisplatin resistance in murine fibrosarcoma cells associated with elevated metallothionein content	Forghani	5/5/2024	Br J Cancer	Excluded: Not related to our topic
Journal Article	F. C. M. Eichmiller; W. L. McLaughlin	1993	New method for shielding electron beams used for head and neck cancer treatment	Forghani	5/17/2024	Medical Physics	Excluded: Not related to our topic
Journal Article	B. A. Fowler	1993	Mechanisms of kidney cell injury from metals	Forghani	5/31/2024	Environ Health Perspect	Excluded: Not related to our topic
Journal Article	B. A. Fowler	1993	MECHANISMS OF KIDNEY-CELL INJURY FROM METALS	Forghani	5/11/2024	Environmental Health Perspectives	Excluded: Not related to our topic
Journal Article	M. Fresno; W. Wu; J. M. Rodriguez; M. Nadji	1993	Localization of metallothionein in breast carcinomas. An immunohistochemical study	Forghani	5/25/2024	Virchows Archiv A Pathological Anatomy and Histopathology	Excluded: Not related to our topic
Journal Article	M. Fresno; W. Y. Wu; J. M. Rodriguez; M. Nadji	1993	LOCALIZATION OF METALLOTHIONEIN IN BREAST CARCINOMAS - AN IMMUNOHISTOCHEMICAL STUDY	Forghani	5/8/2024	Virchows Archiv a-Pathological Anatomy and Histopathology	Excluded: Not related to our topic
Journal Article	A. Furst; A. M. Fan	1993	CARCINOGENIC ACTION OF NICKEL AND CADMIUM POWDERS IN THE SAME RAT	Forghani	5/8/2024	Biological Trace Element Research	Excluded: Not related to our topic
Conference Proceedings	L. Gerhardsson; G. F. Nordberg	1993	Lung cancer in smelter workers - Interactions of metals as indicated by tissue levels	Forghani	5/19/2024	Scandinavian Journal of Work, Environment and Health	Excluded: Not related to our topic
Journal Article	L. Gerhardsson; G. F. Nordberg	1993	Lung cancer in smelter workers--interactions of metals as indicated by tissue levels	Forghani	5/9/2024	Scand J Work Environ Health	Excluded: Not related to our topic
Journal Article	L. Gerhardsson; G. F. Nordberg	1993	LUNG-CANCER IN SMELTER WORKERS - INTERACTIONS OF METALS AS INDICATED BY TISSUE-LEVELS	Forghani	5/21/2024	Scandinavian Journal of Work Environment & Health	Excluded: Not related to our topic
Journal Article	T. L. Guidotti	1993	Mortality of urban firefighters in alberta, 1927–1987	Masoudnia	5/10/2024	American Journal of Industrial Medicine	Excluded: Not related to our topic
Journal Article	P. Hainaut; J. Milner	1993	A structural role for metal ions in the wild-type" conformation of the tumor suppressor protein p53"	Forghani	5/3/2024	Cancer Res	Excluded: Not related to our topic
Journal Article	W. H. Hallenbeck; S. P. Breen; G. R. Brenniman	1993	Cancer risk assessment for the inhalation of metals from municipal solid waste incinerators impacting Chicago	Forghani	5/22/2024	Bull Environ Contam Toxicol	Excluded: Not related to our topic
Journal Article	B. A. Hart; G. W. Voss; P. M. Vacek	1993	Metallothionein in human lung carcinoma	Forghani	5/9/2024	Cancer Lett	Excluded: Not related to our topic
Journal Article	B. A. Hart; G. W. Voss; P. M. Vacek	1993	METALLOTHIONEIN IN HUMAN LUNG-CARCINOMA	Forghani	5/6/2024	Cancer Letters	Excluded: Not related to our topic
Journal Article	I. Hertzpicciotto; S. W. Hu	1993	CONTRIBUTION OF CADMIUM TO SMOKING-INDUCED LUNG-CANCER	Forghani	5/25/2024	American Journal of Epidemiology	Excluded: Not related to our topic
Journal Article	J. P. Houtman	1993	Prolonged low-level cadmium intake and atherosclerosis	Forghani	5/11/2024	Sci Total Environ	Excluded: Not related to our topic
Journal Article	J. P. W. Houtman	1993	PROLONGED LOW-LEVEL CADMIUM INTAKE AND ATHEROSCLEROSIS	Forghani	5/11/2024	Science of the Total Environment	Excluded: Not related to our topic
Journal Article	A. D. Kappos; O. A. Schmitt	1993	[The concept of environmental pollution for emission control in regulating carcinogenic air pollutants in outdoor air]	Forghani	5/26/2024	Gesundheitswesen	Excluded: Not related to our topic
Journal Article	E. Kimura; R. E. Enns; F. Thiebaut; S. B. Howell	1993	Regulation of HSP60 mRNA expression in a human ovarian carcinoma cell line	Forghani	5/14/2024	Cancer Chemother Pharmacol	Excluded: Not related to our topic
Conference Proceedings	T. Koizumi; Z. G. Li; K. T. Suzuki	1993	Mechanism of cadmium-induced testicular cancer in rats	Forghani	5/29/2024	Japanese Journal of Toxicology and Environmental Health	Excluded: Not related to our topic
Journal Article	T. Koizumi; Z. G. Li; K. T. Suzuki	1993	MECHANISM OF CADMIUM-INDUCED TESTICULAR CANCER IN RATS	Forghani	5/16/2024	Japanese Journal of Toxicology and Environmental Health	Excluded: Not related to our topic
Journal Article	J. Koropatnick; J. Pearson	1993	Altered cisplatin and cadmium resistance and cell survival in Chinese hamster ovary cells expressing mouse metallothionein	Forghani	5/23/2024	Mol Pharmacol	Excluded: Not related to our topic
Conference Proceedings	Stephen Lam; Calum E. MacAulay; Jean C. LeRiche; Jianan Qu; Gorazd Krosl	1993	Fluorescence imaging of premalignant and malignant tissues with and without photosensitizers	Forghani	5/20/2024	Proceedings of SPIE - The International Society for Optical Engineering	Excluded: Not related to our topic
Journal Article	K. Leyshon-Sørland; L. Mørkrid; H. E. Rugstad	1993	Metallothionein: a protein conferring resistance in vitro to tumor necrosis factor	Forghani	5/11/2024	Cancer Res	Excluded: Not related to our topic
Journal Article	K. J. Mellish; L. R. Kelland; K. R. Harrap	1993	In vitro platinum drug chemosensitivity of human cervical squamous cell carcinoma cell lines with intrinsic and acquired resistance to cisplatin	Forghani	5/13/2024	Br J Cancer	Excluded: Not related to our topic
Journal Article	K. J. Mellish; L. R. Kelland; K. R. Harrap	1993	IN-VITRO PLATINUM DRUG CHEMOSENSITIVITY OF HUMAN CERVICAL SQUAMOUS-CELL CARCINOMA CELL-LINES WITH INTRINSIC AND ACQUIRED-RESISTANCE TO CISPLATIN	Forghani	5/9/2024	British Journal of Cancer	Excluded: Not related to our topic
Journal Article	S. Miccadei; A. Floridi	1993	Sites of inhibition of mitochondrial electron transport by cadmium	Forghani	5/17/2024	Chem Biol Interact	Excluded: Not related to our topic
Journal Article	J. E. Myrick; P. F. Lemkin; M. K. Robinson; K. M. Upton	1993	Comparison of the Bio Image Visage 2000 and the GELLAB-II two-dimensional electrophoresis image analysis systems	Forghani	5/25/2024	Appl Theor Electrophor	Excluded: Not related to our topic
Conference Proceedings	G. F. Nordberg	1993	Cadmium carcinogenesis and its relationship to other health effects in humans	Forghani	5/11/2024	Scandinavian Journal of Work, Environment and Health	Excluded: Not related to our topic
Journal Article	G. F. Nordberg	1993	Cadmium carcinogenesis and its relationship to other health effects in humans	Forghani	5/17/2024	Scand J Work Environ Health	Excluded: Not related to our topic
Journal Article	G. F. Nordberg	1993	CADMIUM CARCINOGENESIS AND ITS RELATIONSHIP TO OTHER HEALTH-EFFECTS IN HUMANS	Forghani	5/2/2024	Scandinavian Journal of Work Environment & Health	Excluded: Not related to our topic
Journal Article	D. Okrent; L. Xing	1993	Future risk from a hypothesized RCRA site disposing of carcinogenic metals should a loss of societal memory occur	Forghani	5/9/2024	Journal of Hazardous Materials	Excluded: Not related to our topic
Journal Article	D. Okrent; L. M. Xing	1993	FUTURE RISK FROM A HYPOTHESIZED RCRA SITE DISPOSING OF CARCINOGENIC METALS SHOULD A LOSS OF SOCIETAL MEMORY OCCUR	Forghani	5/27/2024	Journal of Hazardous Materials	Excluded: Not related to our topic
Journal Article	H. Owaki; R. Varma; B. Gillis; J. T. Bruder; U. R. Rapp; L. S. Davis; T. D. Geppert	1993	Raf-1 is required for T cell IL2 production	Forghani	5/8/2024	EMBO Journal	Excluded: Not related to our topic
Journal Article	G. Pahel; A. Aulabaugh; S. A. Short; J. A. Barnes; G. R. Painter; P. Ray; W. C. Phelps	1993	Structural and functional characterization of the HPV16 E7 protein expressed in bacteria	Forghani	5/29/2024	Journal of Biological Chemistry	Excluded: Not related to our topic
Journal Article	K. J. Pienta; P. S. Esper	1993	Risk factors for prostate cancer	Forghani	5/12/2024	Annals of Internal Medicine	Excluded: Not related to our topic
Journal Article	A. H. Piersma; B. Roelen; P. Roest; A. S. Haakmat‐Hoesenie; T. A. E. Van Achterberg; C. L. Mummery	1993	Cadmium‐induced inhibition of proliferation and differentiation of embryonal carcinoma cells and mechanistic aspects of protection by zinc	Forghani	6/1/2024	Teratology	Excluded: Not related to our topic
Journal Article	R. J. Rona; N. A. Taub; S. Rasmussen	1993	Case-control studies in cancer patients as a surveillance system of occupational exposure in the European Community	Masoudnia	5/16/2024	Journal of Epidemiology and Community Health	Excluded: Not related to our topic
Journal Article	C. Rooney; V. Beral; N. Maconochie; P. Fraser; G. Davies	1993	Case-control study of prostatic cancer in employees of the United Kingdom Atomic Energy Authority	Forghani	5/5/2024	Bmj	Excluded: Not related to our topic
Journal Article	C. Rooney; V. Beral; N. Maconochie; P. Fraser; G. Davies	1993	CASE-CONTROL STUDY OF PROSTATIC-CANCER IN EMPLOYEES OF THE UNITED-KINGDOM-ATOMIC-ENERGY-AUTHORITY	Forghani	5/11/2024	British Medical Journal	Excluded: Not related to our topic
Journal Article	D. Ross; G. Constantine; D. R. Weaver; T. D. Beynon	1993	Designing an epithermal neutron beam for boron neutron capture therapy for a DIDO type reactor using MCNP	Forghani	5/8/2024	Nuclear Inst. and Methods in Physics Research, A	Excluded: Not related to our topic
Journal Article	D. Ross; G. Constantine; D. R. Weaver; T. D. Beynon	1993	DESIGNING AN EPITHERMAL NEUTRON BEAM FOR BORON NEUTRON-CAPTURE THERAPY FOR A DIDO TYPE REACTOR USING MCNP	Forghani	6/2/2024	Nuclear Instruments & Methods in Physics Research Section a-Accelerators Spectrometers Detectors and Associated Equipment	Excluded: Not related to our topic
Journal Article	K. J. Rothman	1993	Determining the hazards of workplace chemicals	Masoudnia	5/9/2024	Epidemiology	Excluded: Not related to our topic
Journal Article	M. Roychowdhury	1993	A REVIEW OF SAFETY AND HEALTH-HAZARDS OF METALORGANIC COMPOUNDS	Forghani	5/28/2024	American Industrial Hygiene Association Journal	Excluded: Review article
Journal Article	A. D. Salbe; V. C. Morris; O. A. Levander	1993	SELENIUM CONTENT OF RAT HAIR, NAILS, AND OTHER TISSUES AS AFFECTED BY CONCURRENT EXPOSURE TO TOXIC ELEMENTS	Forghani	5/31/2024	Nutrition Research	Excluded: Not related to our topic
Journal Article	J. K. Sandhu; H. C. Birnboim	1993	Fluorometric determination of DNA in agarose gels: usefulness for measurement of double-strand breaks in nonlabeled cells by pulsed-field gel electrophoresis	Forghani	5/13/2024	Radiat Res	Excluded: Not related to our topic
Journal Article	K. W. Schmid; I. O. Ellis; J. M. W. Gee; B. M. Darke; W. E. Lees; J. Kay; A. Cryer; J. M. Stark; A. Hittmair; D. Ofner; M. Dunser; R. Margreiter; G. Daxenbichler; R. I. Nicholson; B. Bier; W. Bocker; B. Jasani	1993	PRESENCE AND POSSIBLE SIGNIFICANCE OF IMMUNOCYTOCHEMICALLY DEMONSTRABLE METALLOTHIONEIN OVER-EXPRESSION IN PRIMARY INVASIVE DUCTAL CARCINOMA OF THE BREAST	Forghani	5/20/2024	Virchows Archiv a-Pathological Anatomy and Histopathology	Excluded: Not related to our topic
Journal Article	S. A. Shellard; A. M. Fichtinger-Schepman; J. S. Lazo; B. T. Hill	1993	Evidence of differential cisplatin-DNA adduct formation, removal and tolerance of DNA damage in three human lung carcinoma cell lines	Forghani	5/21/2024	Anticancer Drugs	Excluded: Not related to our topic
Journal Article	S. A. Shellard; A. M. J. Fichtinger-Schepman; J. S. Lazo; B. T. Hill	1993	Evidence of differential cisplatin-DNA adduct formation, removal and tolerance of DNA damage in three human lung carcinoma cell lines	Forghani	5/29/2024	Anti-Cancer Drugs	Excluded: Not related to our topic
Journal Article	S. A. Shellard; A. M. J. Fichtingerschepman; J. S. Lazo; B. T. Hill	1993	EVIDENCE OF DIFFERENTIAL CISPLATIN DNA ADDUCT FORMATION, REMOVAL AND TOLERANCE OF DNA-DAMAGE IN 3 HUMAN LUNG-CARCINOMA CELL-LINES	Forghani	5/29/2024	Anti-Cancer Drugs	Excluded: Not related to our topic
Journal Article	T. Shirai; S. Iwasaki; T. Masui; T. Mori; T. Kato; N. Ito	1993	Enhancing Effect of Cadmium on Rat Ventral Prostate Carcinogenesis Induced by 3,2′‐Dimethyl‐4‐aminobiphenyl	Forghani	5/20/2024	Japanese Journal of Cancer Research	Excluded: Not related to our topic
Journal Article	T. Shirai; S. Iwasaki; T. Masui; T. Mori; T. Kato; N. Ito	1993	Enhancing effect of cadmium on rat ventral prostate carcinogenesis induced by 3,2'-dimethyl-4-aminobiphenyl	Forghani	6/1/2024	Jpn J Cancer Res	Excluded: Not related to our topic
Journal Article	N. Shiraishi; R. A. Barter; H. Uno; M. P. Waalkes	1993	Effect of progesterone pretreatment on cadmium toxicity in the male Fischer (F344/NCr) rat	Forghani	5/22/2024	Toxicol Appl Pharmacol	Excluded: Not related to our topic
Journal Article	N. Shiraishi; H. Uno; M. P. Waalkes	1993	Effect of L-ascorbic acid pretreatment on cadmium toxicity in the male Fischer (F344/NCr) rat	Forghani	5/4/2024	Toxicology	Excluded: Not related to our topic
Journal Article	R. E. Shore; M. J. Gardner; B. Pannett	1993	Ethylene oxide: An assessment of the epidemiological evidence on carcinogenicity	Masoudnia	5/9/2024	British Journal of Industrial Medicine	Excluded: Not related to our topic
Journal Article	N. W. Shworak; T. O'Connor; N. C. W. Wong; L. Gedamu	1993	Distinct TATA motifs regulate differential expression of human metallothionein I genes MT-IF and MT-IG	Forghani	6/1/2024	Journal of Biological Chemistry	Excluded: Not related to our topic
Journal Article	L. Stayner; R. Smith; T. Schnorr; R. Lemen; M. Thun	1993	Lung cancer	Forghani	5/2/2024	Ann Epidemiol	Excluded: Not related to our topic
Journal Article	K. T. Suzuki; S. Kanno; S. Misawa; Y. Sumi	1993	CHANGES IN HEPATIC COPPER DISTRIBUTION LEADING TO HEPATITIS IN LEC RATS	Forghani	5/28/2024	Research Communications in Chemical Pathology and Pharmacology	Excluded: Not related to our topic
Journal Article	H. Timmer-Bosscha; C. Meijer; E. G. E. de Vries; N. H. Mulder	1993	cis-DiamminedichloropIatinum(II) Resistance in Vitro and in Vivo in Human Embryonal Carcinoma Cells	Forghani	5/3/2024	Cancer Research	Excluded: Not related to our topic
Journal Article	T. Ueki; M. Oka; Y. Fukagawa; T. Oki	1993	Studies on the Mode of Antifungal Action of Pradimicin Antibiotics III: Spectrophotometric Sequence Analysis of the Ternary Complex Formation of BMY-28864 with D-Mannopyranoside and Calcium	Forghani	5/7/2024	the journal of antibiotics	Excluded: Not related to our topic
Journal Article	M. P. Waalkes; B. A. Diwan; C. M. Weghorst; J. M. Ward; J. M. Rice; M. G. Cherian; R. A. Goyer	1993	Further evidence of the tumor-suppressive effects of cadmium in the B6C3F1 mouse liver and lung: late stage vulnerability of tumors to cadmium and the role of metallothionein	Forghani	5/30/2024	J Pharmacol Exp Ther	Excluded: Not related to our topic
Journal Article	Z. Z. Wahba; T. P. Coogan; S. W. Rhodes; M. P. Waalkes	1993	Protective effects of selenium on cadmium toxicity in rats: role of altered toxicokinetics and metallothionein	Forghani	5/12/2024	J Toxicol Environ Health	Excluded: Not related to our topic
Journal Article	D. Wartenberg	1993	Do dead batteries cause cancer?	Forghani	5/16/2024	Air Waste	Excluded: Not related to our topic
Journal Article	P. L. Whitesell; C. W. Drage	1993	Occupational Lung Cancer	Forghani	5/19/2024	Mayo Clinic Proceedings	Excluded: Not related to our topic
Journal Article	B. Zelger; A. Hittmair; M. Schir; C. ÖFner; D. ÖFner; P. O. Fritsch; W. BÖCker; B. Jasani; K. W. Schmid	1993	Immunohistochemically demonstrated metallothionein expression in malignant melanoma	Forghani	5/17/2024	Histopathology	Excluded: Not related to our topic
Journal Article	G. M. Abuelreash; I. M. M. Kenawy; U. Elayaan; M. A. Khattab	1994	SYNTHESIS AND CHARACTERIZATION OF CHROMIUM(III), MANGANESE(II), IRON(III), COBALT(II), NICKEL(II), COPPER(II), CADMIUM(II) AND DIOXOURANIUM(VI) COMPLEXES OF 4(2-PYRIDYL)-1-(2,4-DIHYDROXYBENZALDEHYDE)-3-THIOSEMICARBAZONE	Forghani	5/8/2024	Indian Journal of Chemistry Section a-Inorganic Bio-Inorganic Physical Theoretical & Analytical Chemistry	Excluded: Not related to our topic
Journal Article	S. E. Atawodi; B. Spiegelhalder	1994	Precursors of N-nitroso compounds in some Nigerian medicinal plants	Forghani	5/28/2024	Cancer Lett	Excluded: Not related to our topic
Journal Article	S. E. Atawodi; B. Spiegelhalder	1994	PRECURSORS OF N-NITROSO COMPOUNDS IN SOME NIGERIAN MEDICINAL-PLANTS	Forghani	5/10/2024	Cancer Letters	Excluded: Not related to our topic
Journal Article	N. Balasubramaniyan; S. Subramanian; N. Sekar; V. Bhuvarahamurthy; S. Govindasamy	1994	Involvement of plasma copper, zinc and cadmium in human carcinoma of uterine cervix	Forghani	5/8/2024	Medical Oncology	Excluded: Not related to our topic
Journal Article	J. W. Basler	1994	Prostate cancer screening 1994	Forghani	5/19/2024	Annals of Medicine	Excluded: Not related to our topic
Journal Article	L. Beketicoreskovic; M. Osmak; M. Jaksic	1994	HUMAN LARYNX-CARCINOMA CELLS RESISTANT TO CIS-DIAMMINEDICHLOROPLATINUM(II) - MECHANISMS INVOLVED IN THE RESISTANCE	Forghani	5/3/2024	Neoplasma	Excluded: Not related to our topic
Journal Article	E. J. Betemps; C. R. Buncher; C. S. Clark	1994	Proportional mortality analysis of wastewater treatment system workers by birthplace with comments on amyotrophic lateral sclerosis	Masoudnia	5/23/2024	Journal of Occupational Medicine	Excluded: Not related to our topic
Journal Article	D. Beyersmann	1994	Interactions in metal carcinogenicity	Forghani	5/18/2024	Toxicology Letters	Excluded: Not related to our topic
Conference Proceedings	A. Bloom	1994	Human health and the environment in Eastern and Central Europe. Report of the conference Prague, Czech Republic, 12-15 April 1993	Forghani	5/12/2024	Central European Journal of Public Health	Excluded: Not related to our topic
Journal Article	A. Bloom	1994	Human health and the environment in eastern and central Europe. Report of the conference Prague, Czech Republic, 12-15 April 1993	Forghani	5/5/2024	Cent Eur J Public Health	Excluded: Not related to our topic
Journal Article	L. Bolt; J. H. P. Watson	1994	The role of colonic sulphate-reducing bacteria in the pharmacology of heavy metals	Forghani	5/2/2024	European Journal of Cancer Prevention	Excluded: Not related to our topic
Journal Article	L. Carpenter; C. Higgins; A. Douglas; P. Fraser; V. Beral; P. Smith	1994	Combined analysis of mortality in three United Kingdom nuclear industry workforces, 1946-1988	Masoudnia	5/25/2024	Radiation Research	Excluded: Not related to our topic
Journal Article	F. Chen; P. Cole; L. Wen; Z. Mi; E. J. Trapido	1994	Estimates of trace element intakes in Chinese farmers	Forghani	5/2/2024	J Nutr	Excluded: Not related to our topic
Journal Article	F. Chen; P. Cole; L. F. Wen; Z. B. Mi; E. J. Trapido	1994	ESTIMATES OF TRACE-ELEMENT INTAKES IN CHINESE FARMERS	Forghani	5/27/2024	Journal of Nutrition	Excluded: Not related to our topic
Journal Article	M. G. Cherian; S. B. Howell; N. Imura; C. D. Klaassen; J. Koropatnick; J. S. Lazo; M. P. Waalkes	1994	Contemporary Issues in Toxicology. Role of Metallothionein in Carcinogenesis	Forghani	5/18/2024	Toxicology and Applied Pharmacology	Excluded: Not related to our topic
Journal Article	M. G. Cherian; S. B. Howell; N. Imura; C. D. Klaassen; J. Koropatnick; J. S. Lazo; M. P. Waalkes	1994	Role of metallothionein in carcinogenesis	Forghani	5/9/2024	Toxicol Appl Pharmacol	Excluded: Not related to our topic
Journal Article	M. G. Cherian; S. B. Howell; N. Imura; C. D. Klaassen; J. Koropatnick; J. S. Lazo; M. P. Waalkes	1994	CONTEMPORARY-ISSUES IN TOXICOLOGY - ROLE OF METALLOTHIONEIN IN CARCINOGENESIS	Forghani	5/25/2024	Toxicology and Applied Pharmacology	Excluded: Not related to our topic
Journal Article	S. P. Cole; K. E. Sparks; K. Fraser; D. W. Loe; C. E. Grant; G. M. Wilson; R. G. Deeley	1994	Pharmacological characterization of multidrug resistant MRP-transfected human tumor cells	Forghani	6/2/2024	Cancer Res	Excluded: Not related to our topic
Journal Article	S. P. C. Cole; K. E. Sparks; K. Fraser; D. W. Loe; C. E. Grant; G. M. Wilson; R. G. Deeley	1994	Pharmacological Characterization of Multidrug Resistant MRP-transfected Human Tumor Cells	Forghani	5/3/2024	Cancer Research	Excluded: Not related to our topic
Journal Article	S. P. C. Cole; K. E. Sparks; K. Fraser; D. W. Loe; C. E. Grant; G. M. Wilson; R. G. Deeley	1994	PHARMACOLOGICAL CHARACTERIZATION OF MULTIDRUG-RESISTANT MRP-TRANSFECTED HUMAN TUMOR-CELLS	Forghani	5/7/2024	Cancer Research	Excluded: Not related to our topic
Journal Article	T. P. Coogan; R. M. Bare; E. J. Bjornson; M. P. Waalkes	1994	Enhanced metallothionein gene expression is associated with protection from cadmium-induced genotoxicity in cultured rat liver cells	Forghani	5/11/2024	J Toxicol Environ Health	Excluded: Not related to our topic
Journal Article	T. P. Coogan; N. Shiraishi; M. P. Waalkes	1994	Apparent quiescence of the metallothionein gene in the rat ventral prostate: association with cadmium-induced prostate tumors in rats	Forghani	5/29/2024	Environ Health Perspect	Excluded: Not related to our topic
Journal Article	B. E. Davies	1994	Trace elements in the human environment: Problems and risks	Forghani	5/20/2024	Environ Geochem Health	Excluded: Not related to our topic
Journal Article	B. E. Davies	1994	TRACE-ELEMENTS IN THE HUMAN ENVIRONMENT - PROBLEMS AND RISKS	Forghani	5/27/2024	Environmental Geochemistry and Health	Excluded: Not related to our topic
Journal Article	O. M. Faroon; M. Williams; R. O'Connor	1994	A Review of the Carcinogenicity of Chemicals Most Frequently Found at National Priorities List Sites	Forghani	6/1/2024	Toxicology and Industrial Health	Excluded: Review article
Journal Article	O. M. Faroon; M. Williams; R. Oconnor	1994	A REVIEW OF THE CARCINOGENICITY OF CHEMICALS MOST FREQUENTLY FOUND AT NATIONAL-PRIORITIES LIST SITES	Forghani	5/26/2024	Toxicology and Industrial Health	Excluded: Not related to our topic
Journal Article	C. Freeman	1994	HIGH-RISK OCCUPATIONS FOR WOMEN EXPOSED TO CADMIUM	Forghani	5/5/2024	Journal of Occupational and Environmental Medicine	Excluded: Not related to our topic
Journal Article	C. S. Freeman	1994	High-risk occupations for women exposed to cadmium	Forghani	6/2/2024	J Occup Med	Excluded: Not related to our topic
Journal Article	R. ‐i Fujii; M. Mutoh; K. Niwa; K. Yamada; T. Aikou; M. Nakagawa; M. Kuwano; S. ‐i Akiyama	1994	Active Efflux System for Cisplatin in Cisplatin‐resistant Human KB Cells	Forghani	5/28/2024	Japanese Journal of Cancer Research	Excluded: Not related to our topic
Journal Article	M. Fujita; Y. Hirokawa; M. Tamamoto; K. Kashiwado; Y. Akagi; K. Kashimoto; T. Wada	1994	Dose-reducing effect of lipowitz metal-embedded spacers in interstitial brachytherapy for carcinoma of the mobile tongue	Forghani	5/21/2024	Oral Surgery, Oral Medicine, Oral Pathology	Excluded: Not related to our topic
Journal Article	P. Garcia-Morales; M. Saceda; N. Kenney; N. Kim; D. S. Salomon; M. M. Gottardis; H. B. Solomon; P. F. Sholler; V. C. Jordan; M. B. Martin	1994	Effect of cadmium on estrogen receptor levels and estrogen-induced responses in human breast cancer cells	Forghani	5/26/2024	J Biol Chem	Excluded: Not related to our topic
Journal Article	P. Garcia-Morales; M. Saceda; N. Kenney; N. Kim; D. S. Salomon; M. M. Gottardis; H. B. Solomon; P. F. Sholler; V. C. Jordan; M. B. Martini	1994	Effect of cadmium on estrogen receptor levels and estrogen-induced responses in human breast cancer cells	Forghani	5/5/2024	Journal of Biological Chemistry	Excluded: Not related to our topic
Journal Article	P. Garciamorales; M. Saceda; N. Kenney; N. Kim; D. S. Salomon; M. M. Gottardis; H. B. Solomon; P. F. Sholler; V. C. Jordan; M. B. Martin	1994	EFFECT OF CADMIUM ON ESTROGEN-RECEPTOR LEVELS AND ESTROGEN-INDUCED RESPONSES IN HUMAN BREAST-CANCER CELLS	Forghani	5/4/2024	Journal of Biological Chemistry	Excluded: Not related to our topic
Journal Article	M. Gelas; M. Giraud; E. Righi; L. Tobajas	1994	Medical surveillance of workers exposed to ionizing radiations	Masoudnia	5/19/2024	Medicina del Lavoro	Excluded: Not related to our topic
Journal Article	E. I. Goncharova; T. G. Rossman	1994	A role for metallothionein and zinc in spontaneous mutagenesis	Forghani	5/7/2024	Cancer Res	Excluded: Not related to our topic
Journal Article	S. Greenland; C. Poole	1994	Empirical-bayes and semi-bayes approaches to occupational and environmental hazard surveillance	Masoudnia	5/9/2024	Archives of Environmental Health	Excluded: Not related to our topic
Journal Article	S. L. Gupta; J. M. Carlin; P. Pyati; W. Dai; E. R. Pfefferkorn; M. J. Murphy, Jr.	1994	Antiparasitic and antiproliferative effects of indoleamine 2,3-dioxygenase enzyme expression in human fibroblasts	Forghani	5/30/2024	Infect Immun	Excluded: Not related to our topic
Journal Article	L. Hardell; A. M. Wing; B. Ljungberg; A. C. Dreifaldt; A. Degerman; G. Halmans	1994	Levels of cadmium, zinc and copper in renal cell carcinoma and normal kidney	Forghani	5/27/2024	Eur J Cancer Prev	Excluded: Not related to our topic
Journal Article	I. Hertz-Picciotto; S. W. Hu	1994	Contribution of cadmium in cigarettes to lung cancer: an evaluation of risk assessment methodologies	Forghani	5/17/2024	Arch Environ Health	Excluded: Not related to our topic
Journal Article	I. Hertzpicciotto; S. W. Hu	1994	CONTRIBUTION OF CADMIUM IN CIGARETTES TO LUNG-CANCER - AN EVALUATION OF RISK ASSESSMENT METHODOLOGIES	Forghani	5/25/2024	Archives of Environmental Health	Excluded: Not related to our topic
Journal Article	G. R. Holt	1994	Sinonasal neoplasms and inhaled air toxics	Forghani	5/8/2024	Otolaryngology–Head and Neck Surgery	Excluded: Not related to our topic
Journal Article	R. P. Huang; L. Ngo; D. Okamura; M. Tucker; E. D. Adamson	1994	V-sis induces Egr-1 expression by a pathway mediated by c-Ha-Ras	Forghani	5/2/2024	J Cell Biochem	Excluded: Not related to our topic
Journal Article	H. Inskip	1994	Cancer and The Environment	Forghani	5/7/2024	The Journal of the Royal Society for the Promotion of Health	Excluded: Not related to our topic
Conference Proceedings	P. Joseph; T. Xie; Y. Xu; A. K. Jaiswal	1994	NAD(P)H:quinone oxidoreductase1 (DT-diaphorase): Expression, regulation, and role in cancer	Forghani	5/31/2024	Oncology Research	Excluded: Not related to our topic
Journal Article	T. Kaji; M. Suzuki; C. Yamamoto; Y. Imaki; A. Mishima; Y. Fujiwara; M. Sakamoto; H. Kozuka	1994	Induction of metallothionein synthesis by bismuth in cultured vascular endothelial cells	Forghani	5/28/2024	Research Communications in Molecular Pathology and Pharmacology	Excluded: Not related to our topic
Journal Article	S. H. Lamm; T. A. Hall; J. S. Kutcher	1994	Particulate exposure among cadmium workers: Is the risk due to cigarette, cadmium or arsenic particulates?	Forghani	5/19/2024	Annals of Occupational Hygiene	Excluded: Not related to our topic
Journal Article	R. R. Lauwerys	1994	1994 herbert e stokinger lecture: Health-based occupational exposure levels to chemicals: Interpretation of human data	Forghani	5/2/2024	Applied Occupational and Environmental Hygiene	Excluded: Not related to our topic
Journal Article	D. C. Lemkuil; D. Nettesheim; C. F. Shaw Iii; D. H. Petering	1994	Reaction of Cd7-metallothionein with cis-dichlorodiammine platinum (II)	Forghani	5/24/2024	Journal of Biological Chemistry	Excluded: Not related to our topic
Journal Article	S. J. London; J. D. Bowman; E. Sobel; D. C. Thomas; D. H. Garabrant; N. Pearce; L. Bernstein; J. M. Peters	1994	Exposure to magnetic fields among electrical workers in relation to leukemia risk in Los Angeles County	Masoudnia	5/23/2024	American Journal of Industrial Medicine	Excluded: Not related to our topic
Journal Article	J. D. Luethy; N. J. Holbrook	1994	The pathway regulating GADD153 induction in response to DNA damage is independent of protein kinase C and tyrosine kinases	Forghani	5/8/2024	Cancer Res	Excluded: Not related to our topic
Journal Article	E. Lynge	1994	Danish cancer registry as a resource for occupational research	Masoudnia	5/20/2024	Journal of Occupational Medicine	Excluded: Not related to our topic
Journal Article	U. Marklund; Ö Osterman; H. Melander; A. Bergh; M. Gullberg	1994	The phenotype of a Cdc2 kinase target site-deficient" mutant of oncoprotein 18 reveals a role of this protein in cell cycle control"	Forghani	5/12/2024	Journal of Biological Chemistry	Excluded: Not related to our topic
Journal Article	K. J. Mellish; C. F. Barnard; L. R. Kelland; K. R. Harrap	1994	Circumvention of acquired tetraplatin resistance in a human ovarian carcinoma cell line by a novel trans platinum complex, JM335 [trans ammine (cyclohexylamine) dichloro dihydroxo platinum (IV)]	Forghani	5/14/2024	Int J Cancer	Excluded: Not related to our topic
Journal Article	K. J. Mellish; L. R. Kelland	1994	Mechanisms of acquired resistance to the orally active platinum-based anticancer drug bis-acetato-ammine-dichloro-cyclohexylamine platinum (i.v.) (JM216) in two human ovarian carcinoma cell lines	Forghani	5/9/2024	Cancer Res	Excluded: Not related to our topic
Journal Article	K. J. Mellish; L. R. Kelland	1994	MECHANISMS OF ACQUIRED-RESISTANCE TO THE ORALLY-ACTIVE PLATINUM-BASED ANTICANCER DRUG BIS-ACETATO-AMINE-DICHLORO-CYCLOHEXYLAMINE PLATINUM(IV) (JM216) IN 2 HUMAN OVARIAN-CARCINOMA CELL-LINES	Forghani	6/2/2024	Cancer Research	Excluded: Not related to our topic
Journal Article	G. R. Merlo; T. Venesio; D. Taverna; B. M. Marte; R. Callahan; N. E. Hynes	1994	Growth suppression of normal mammary epithelial cells by wild-type p53	Forghani	5/30/2024	Oncogene	Excluded: Not related to our topic
Journal Article	I. Müller; E. Helmers; R. Barchet; F. Schweinsberg	1994	Cadmium concentration in the renal cortex of kidney tumor patients and controls	Forghani	5/5/2024	J Trace Elem Electrolytes Health Dis	Excluded: Not related to our topic
Journal Article	I. Muller; E. Helmers; R. Barchet; F. Schweinsberg	1994	CADMIUM CONCENTRATIONS IN THE RENAL-CORTEX OF KIDNEY TUMOR PATIENTS AND CONTROL	Forghani	5/5/2024	Journal of Trace Elements and Electrolytes in Health and Disease	Excluded: Not related to our topic
Journal Article	P. Naredi; R. E. Enns; S. B. Howell	1994	Cross-Resistance between Cisplatin and Antimony in a Human Ovarian Carcinoma Cell Line1,2	Forghani	5/13/2024	Cancer Research	Excluded: Not related to our topic
Journal Article	P. Naredi; D. D. Heath; R. E. Enns; S. B. Howell	1994	Cross-resistance between cisplatin and antimony in a human ovarian carcinoma cell line	Forghani	5/21/2024	Cancer Res	Excluded: Not related to our topic
Journal Article	R. Newhook; G. Long; M. E. Meek; R. G. Liteplo; P. Chan; J. Argo; W. Dormer	1994	Cadmium and its Compounds: Evaluation of Risks to Health from Environmental Exposure in Canada	Forghani	5/24/2024	Journal of Environmental Science and Health, Part C	Excluded: Not related to our topic
Journal Article	R. Newhook; G. Long; M. E. Meek; R. G. Liteplo; P. Chan; J. Argo; W. Dormer	1994	CADMIUM AND ITS COMPOUNDS - EVALUATION OF RISKS TO HEALTH FROM ENVIRONMENTAL EXPOSURE IN CANADA	Forghani	5/27/2024	Journal of Environmental Science and Health Part C-Environmental Carcinogenesis & Ecotoxicology Reviews	Excluded: Not related to our topic
Journal Article	P. S. North; S. L. Davies; F. Ciardiello; V. Damiano; C. Bianco; S. Pepe; A. R. Bianco; A. L. Harris; I. D. Hickson; G. Tortora	1994	Overexpression of the RIα Subunit of Protein Kinase a Confers Hypersensitivity to Topoisomerase II Inhibitors and 8-Chloro-cyclic Adenosine 3’,5’-Monophosphate in Chinese Hamster Ovary Cells	Forghani	5/31/2024	Cancer Research	Excluded: Not related to our topic
Journal Article	G. Oberdörster; M. G. Cherian; R. B. Baggs	1994	Importance of species differences in experimental pulmonary carcinogenicity of inhaled cadmium for extrapolation to humans	Forghani	5/10/2024	Toxicology Letters	Excluded: Not related to our topic
Journal Article	N. B. Oldereid; Y. Thomassen; K. Purvis	1994	SEMINAL PLASMA LEAD, CADMIUM AND SINE IN RELATION TO TOBACCO CONSUMPTION	Forghani	5/9/2024	International Journal of Andrology	Excluded: Not related to our topic
Journal Article	T. Partanen; P. Boffetta	1994	Cancer risk in asphalt workers and roofers: Review and meta‐analysis of epidemiologic studies	Masoudnia	6/1/2024	American Journal of Industrial Medicine	Excluded: Review article
Journal Article	A. Pattanaik; C. F. Shaw Iii; D. H. Petering; J. Garvey; A. J. Kraker	1994	Basal metallothionein in tumors: Widespread presence of apoprotein	Forghani	5/30/2024	Journal of Inorganic Biochemistry	Excluded: Not related to our topic
Journal Article	B. L. Poolzobel; N. Lotzmann; M. Knoll; F. Kuchenmeister; R. Lambertz; U. Leucht; H. G. Schroder; P. Schmezer	1994	DETECTION OF GENOTOXIC EFFECTS IN HUMAN GASTRIC AND NASAL-MUCOSA CELLS ISOLATED FROM BIOPSY SAMPLES	Forghani	5/20/2024	Environmental and Molecular Mutagenesis	Excluded: Not related to our topic
Journal Article	T. Quan; J. J. Reiners; A. O. Bell; N. Hong; J. C. States	1994	Cytotoxicity and genotoxicity of (±)-benzo[a]pyrene-trans-7,8-dihydrodiol in cyp1a1-expressing human fibroblasts quantitatively correlate with cyp1a1 expression level	Forghani	5/15/2024	Carcinogenesis	Excluded: Not related to our topic
Journal Article	T. Quan; J. J. Reiners, Jr.; A. O. Bell; N. Hong; J. C. States	1994	Cytotoxicity and genotoxicity of (+/-)-benzo[a]pyrene-trans-7,8-dihydrodiol in CYP1A1-expressing human fibroblasts quantitatively correlate with CYP1A1 expression level	Forghani	5/10/2024	Carcinogenesis	Excluded: Not related to our topic
Journal Article	K. B. Reddy; D. Yee; S. G. Hilsenbeck; R. J. Coffey; C. K. Osborne	1994	Inhibition of estrogen-induced breast cancer cell proliferation by reduction in autocrine transforming growth factor α expression	Forghani	5/4/2024	Cell Growth and Differentiation	Excluded: Not related to our topic
Journal Article	K. B. Reddy; D. Yee; S. G. Hilsenbeck; R. J. Coffey; C. K. Osborne	1994	Inhibition of estrogen-induced breast cancer cell proliferation by reduction in autocrine transforming growth factor alpha expression	Forghani	5/29/2024	Cell Growth Differ	Excluded: Not related to our topic
Journal Article	K. B. Reddy; D. Yee; S. G. Hilsenbeck; R. J. Coffey; C. K. Osborne	1994	INHIBITION OF ESTROGEN-INDUCED BREAST-CANCER CELL-PROLIFERATION BY REDUCTION IN AUTOCRINE TRANSFORMING GROWTH-FACTOR-ALPHA EXPRESSION	Forghani	5/14/2024	Cell Growth & Differentiation	Excluded: Not related to our topic
Journal Article	P. S. Reddy; A. Bhagyalakshmi	1994	Changes in oxidative metabolism in selected tissues of the crab (Scylla serrata) in response to cadmium toxicity	Forghani	5/28/2024	Ecotoxicology and Environmental Safety	Excluded: Not related to our topic
Journal Article	T. Robson; H. Grindley; A. Hall; J. Vormoor; H. Lohrer	1994	Increased DNA-repair capacity and the modulation of 2 proteins in and metallothionein overexpressing Chinese hamster cell line	Forghani	5/7/2024	Mutat Res	Excluded: Not related to our topic
Journal Article	S. Sell; Z. Ilic	1994	Dietary cadmium may enhance the progression of hepatocellular tumors in hepatitis b transgenic mice	Forghani	5/22/2024	Carcinogenesis	Excluded: Cellular and molecular studies
Journal Article	N. Shiraishi; R. A. Barter; H. Uno; M. P. Waalkes	1994	Effect of progesterone pretreatment on cadmium toxicity in male Fischer (F344/NCr) and Wistar (WF/NCr) rats	Forghani	5/16/2024	Environ Health Perspect	Excluded: Not related to our topic
Journal Article	N. Shiraishi; S. Rehm; M. P. Waalkes	1994	Effect of chlorpromazine pretreatment on cadmium toxicity in the male Wistar (WF/NCr) rat	Forghani	5/18/2024	J Toxicol Environ Health	Excluded: Not related to our topic
Journal Article	N. Shiraishi; M. P. Waalkes	1994	Enhancement of metallothionein gene expression in male Wistar (WF/NCr) rats by treatment with calmodulin inhibitors: potential role of calcium regulatory pathways in metallothionein induction	Forghani	5/13/2024	Toxicol Appl Pharmacol	Excluded: Not related to our topic
Journal Article	J. Siemiatycki; R. Dewar; L. Nadon; M. Gérin	1994	Occupational risk factors for bladder cancer: results from a case-control study in Montreal, Quebec, Canada	Forghani	5/16/2024	Am J Epidemiol	Excluded: Not related to our topic
Journal Article	J. Siemiatycki; R. Dewar; L. Nadon; M. Gerin	1994	OCCUPATIONAL RISK-FACTORS FOR BLADDER-CANCER - RESULTS FROM A CASE-CONTROL STUDY IN MONTREAL, QUEBEC, CANADA	Forghani	5/26/2024	American Journal of Epidemiology	Excluded: Not related to our topic
Journal Article	R. D. Snyder	1994	Effects of metal treatment on DNA repair in polyamine-depleted HeLa cells with special reference to nickel	Forghani	5/2/2024	Environ Health Perspect	Excluded: Not related to our topic
Journal Article	T. Sorahan; R. Lancashire	1994	Lung cancer findings from the NIOSH study of United States cadmium recovery workers: a cautionary note	Forghani	5/2/2024	Occup Environ Med	Excluded: Not related to our topic
Journal Article	T. Sorahan; R. Lancashire	1994	LUNG-CANCER FINDINGS FROM THE NIOSH STUDY OF UNITED-STATES CADMIUM RECOVERY WORKERS - A CAUTIONARY NOTE	Forghani	6/1/2024	Occupational and Environmental Medicine	Excluded: Not related to our topic
Journal Article	S. T. Thompson	1994	Prevention of male infertility: An update	Forghani	5/10/2024	Urologic Clinics of North America	Excluded: Not related to our topic
Journal Article	G. Tortora; A. Budillon; H. Yokozaki; T. Clair; S. Pepe; G. Merlo; C. Rohlff; Y. S. Cho-Chung	1994	Retroviral vector-mediated overexpression of the RII beta subunit of the cAMP-dependent protein kinase induces differentiation in human leukemia cells and reverts the transformed phenotype of mouse fibroblasts	Forghani	5/22/2024	Cell Growth Differ	Excluded: Not related to our topic
Journal Article	T. Tynes; H. Jynge; A. I. Vistnes	1994	Leukemia and brain tumors in norwegian railway workers, a nested case-control study	Masoudnia	5/9/2024	American Journal of Epidemiology	Excluded: Not related to our topic
Journal Article	H. Vainio; J. Wilbourn; C. Partensky	1994	Carcinogenicity of cadmium	Forghani	5/11/2024	Regul Toxicol Pharmacol	Excluded: Not related to our topic
Journal Article	A. Viala	1994	Indoor air pollution and health: study of various problems	Forghani	5/19/2024	Bulletin de l'Académie nationale de médecine	Excluded: Not related to our topic
Conference Proceedings	H. P. M. Vijverberg; M. Oortgiesen; T. Leinders; R. G. D. M. Van Kleef	1994	Metal interactions with voltage- and receptor-activated ion channels	Forghani	5/17/2024	Environmental Health Perspectives	Excluded: Not related to our topic
Journal Article	M. P. Waalkes; P. Infante; J. Huff	1994	The scientific fallacy of route specificity of carcinogenesis with particular reference to cadmium	Forghani	5/3/2024	Regul Toxicol Pharmacol	Excluded: Not related to our topic
Journal Article	M. P. Waalkes; S. Rehm	1994	Carcinogenic and chronic toxic effects of single and multiple subcutaneous doses of cadmium chloride in male BALB/c mice	Forghani	5/30/2024	Toxic Substances Journal	Excluded: Not related to our topic
Journal Article	M. P. Waalkes; S. Rehm	1994	Cadmium and prostate cancer	Forghani	5/24/2024	J Toxicol Environ Health	Excluded: Not related to our topic
Journal Article	M. P. Waalkes; S. Rehm	1994	Chronic toxic and carcinogenic effects of cadmium chloride in male DBA/2NCr and NFS/NCr mice: strain-dependent association with tumors of the hematopoietic system, injection site, liver, and lung	Forghani	5/21/2024	Fundam Appl Toxicol	Excluded: Not related to our topic
Journal Article	M. P. Waalkes; S. Rehm	1994	CADMIUM AND PROSTATE-CANCER	Forghani	6/2/2024	Journal of Toxicology and Environmental Health	Excluded: Not related to our topic
Journal Article	Z. Z. Wahba; M. S. Miller; M. P. Waalkes	1994	Absence of changes in metallothionein RNA in the rat testes made refractory to cadmium toxicity by zinc pretreatment	Forghani	5/12/2024	Hum Exp Toxicol	Excluded: Not related to our topic
Journal Article		1995	NTP Toxicity Studies of Cadmium Oxide (CAS No. 1306-19-0) Administered by Inhalation to F344/N Rats and B6C3F1 Mice	Forghani	5/26/2024	Toxic Rep Ser	Excluded: Missing authors or title
Journal Article	M. Ala-Opas; R. Tahvonen	1995	Concentrations of cadmium and lead in renal cell cancer	Forghani	5/16/2024	J Trace Elem Med Biol	Excluded: Not related to our topic
Journal Article	M. Alaopas; R. Tahvonen	1995	CONCENTRATIONS OF CADMIUM AND LEAD IN RENAL-CELL CANCER	Forghani	5/19/2024	Journal of Trace Elements in Medicine and Biology	Excluded: Not related to our topic
Journal Article	A. E. Baumann; K. M. Hynes; R. Hill	1995	AN INVESTIGATION OF CADMIUM TELLURIDE THIN-FILM PV MODULES BY IMPACT PATHWAY ANALYSIS	Forghani	5/28/2024	Renewable Energy	Excluded: Not related to our topic
Journal Article	W. L. Boal; J. Friedland; P. A. Schulte	1995	Workers' response to risk notification	Forghani	5/30/2024	Am J Ind Med	Excluded: Not related to our topic
Journal Article	P. Boffetta; M. Kogevinas; L. Simonato; J. Wilbourn; R. Saracci	1995	Current Perspectives on Occupational Cancer Risks	Forghani	6/2/2024	Int J Occup Environ Health	Excluded: Not related to our topic
Journal Article	M. Canli; R. W. Furness	1995	MERCURY AND CADMIUM UPTAKE FROM SEAWATER AND FROM FOOD BY THE NORWAY LOBSTER NEPHROPS-NORVEGICUS	Forghani	5/21/2024	Environmental Toxicology and Chemistry	Excluded: Not related to our topic
Journal Article	T. P. Coogan; N. Shiraishi; M. P. Waalkes	1995	Minimal basal activity and lack of metal-induced activation of the metallothionein gene correlates with lobe-specific sensitivity to the carcinogenic effects of cadmium in the rat prostate	Forghani	5/10/2024	Toxicol Appl Pharmacol	Excluded: Not related to our topic
Journal Article	L. Dell; M. J. Teta	1995	Mortality among workers at a plastics manufacturing and research and development facility: 1946–1988	Masoudnia	5/29/2024	American Journal of Industrial Medicine	Excluded: Not related to our topic
Journal Article	J. K. Dunnick; J. R. Bucher; R. E. Chapin; R. S. Chhabra; M. R. Elwell; T. J. Goehl; J. Mahler; G. N. Rao; J. H. Roycroft; G. S. Travlos; K. L. Witt; B. J. Chou; J. A. Dill; B. J. Greenspan; C. L. Leach; P. W. Mellick; R. A. Miller; H. A. Ragan; T. J. Mast; D. A. Banas; J. C. Seely; J. Everitt; R. C. Sills; S. Seilkop; J. L. Teague; T. Cocanougher; D. K. Gulati; S. Russell; D. D. Lambright; C. M.…	1995	Toxicity Studies of Cadmium Oxide Administered by Inhalation to F344/N Rats and B6C3F1 Mice	Forghani	5/7/2024	NTP Technical Report on the Toxicity Studies Series	Excluded: Not related to our topic
Journal Article	G. L. Floersheim	1995	MODIFICATION OF RADIATION SENSITIVITY BY SALTS OF THE METALS BERYLLIUM AND INDIUM AND THE RAVE EARTHS CERIUM, LANTHANUM AND SCANDIUM	Forghani	5/7/2024	Radiation Research	Excluded: Not related to our topic
Journal Article	K. R. Frenzel; R. M. Saller; J. Kummermehr; S. Schultz-Hector	1995	Quantitative distinction of cisplatin-sensitive and -resistant mouse fibrosarcoma cells grown in multicell tumor spheroids	Forghani	5/19/2024	Cancer Res	Excluded: Not related to our topic
Journal Article	K. H. Friedrichs; H. Behrendt	1995	TEM-analysis of mineral dust in human lung tissue samples	Forghani	5/23/2024	International Journal of Occupational Medicine and Toxicology	Excluded: Not related to our topic
Journal Article	E. Giovannucci	1995	Epidemiologic Characteristics of Prostate Cancer	Forghani	5/19/2024	Cancer	Excluded: Not related to our topic
Journal Article	E. Giovannucci	1995	EPIDEMIOLOGIC CHARACTERISTICS OF PROSTATE-CANCER	Forghani	5/18/2024	Cancer	Excluded: Not related to our topic
Journal Article	T. Haerslev; G. K. Jacobsen; K. Zedeler	1995	The prognostic significance of immunohistochemically detectable metallothionein in primary breast carcinomas	Forghani	5/10/2024	APMIS	Excluded: Not related to our topic
Journal Article	T. Haerslev; G. K. Jacobsen; K. Zedeler	1995	THE PROGNOSTIC-SIGNIFICANCE OF IMMUNOHISTOCHEMICALLY DETECTABLE METALLOTHIONEIN IN PRIMARY BREAST CARCINOMAS	Forghani	5/11/2024	Apmis	Excluded: Not related to our topic
Journal Article	W. H. Hallenbeck	1995	Health impact of a proposed waste-to-energy facility in Illinois	Forghani	5/10/2024	Bulletin of Environmental Contamination and Toxicology	Excluded: Not related to our topic
Journal Article	M. L. Harries; S. Lam; C. MacAulay	1995	Diagnostic imaging of the larynx: Autofluorescence of laryngeal tumours using the helium-cadmium laser	Forghani	6/2/2024	The Journal of Laryngology & Otology	Excluded: Not related to our topic
Journal Article	M. L. Harries; S. Lam; C. MacAulay; J. Qu; B. Palcic	1995	Diagnostic imaging of the larynx: autofluorescence of laryngeal tumours using the helium-cadmium laser	Forghani	5/16/2024	J Laryngol Otol	Excluded: Not related to our topic
Journal Article	M. L. Harries; S. Lam; C. Macaulay; J. A. Qu; B. Palcic	1995	DIAGNOSTIC-IMAGING OF THE LARYNX - AUTOFLUORESCENCE OF LARYNGEAL TUMORS USING THE HELIUM CADMIUM LASER	Forghani	6/1/2024	Journal of Laryngology and Otology	Excluded: Not related to our topic
Journal Article	T. C. Ho; H. T. Lee; C. C. Shiao; J. R. Hopper; W. D. Bostick	1995	Metal behavior during fluidized bed thermal treatment of soil	Forghani	5/27/2024	Waste Management	Excluded: Not related to our topic
Journal Article	K. Hughes; M. E. Meek; R. Newhook; P. K. L. Chan	1995	Speciation in health risk assessments of metals: Evaluation of effects associated with forms present in the environment	Forghani	5/26/2024	Regulatory Toxicology and Pharmacology	Excluded: Not related to our topic
Journal Article	A. D. Jacobs; G. K. Ostrander	1995	Further investigations of the etiology of subcutaneous neoplasms in native gizzard shad (Dorosoma cepedianum)	Forghani	5/16/2024	Environmental Toxicology and Chemistry	Excluded: Not related to our topic
Journal Article	A. D. Jacobs; G. K. Ostrander	1995	FURTHER INVESTIGATIONS OF THE ETIOLOGY OF SUBCUTANEOUS NEOPLASMS IN NATIVE GIZZARD SHAD (DOROSOMA-CEPEDIANUM)	Forghani	5/14/2024	Environmental Toxicology and Chemistry	Excluded: Not related to our topic
Journal Article	D. M. Kloth; J. L. Chin; M. G. Cher	1995	Induction of hepatic metallothionein I in tumour-bearing mice	Forghani	5/28/2024	British Journal of Cancer	Excluded: Not related to our topic
Journal Article	D. M. Kloth; J. L. Chin; M. G. Cherian	1995	Induction of hepatic metallothionein I in tumour-bearing mice	Forghani	5/25/2024	Br J Cancer	Excluded: Not related to our topic
Journal Article	Y. Kondo; S. M. Kuo; S. C. Watkins; J. S. Lazo	1995	Metallothionein localization and cisplatin resistance in human hormone-independent prostatic tumor cell lines	Forghani	5/26/2024	Cancer Res	Excluded: Not related to our topic
Journal Article	Y. Kondo; S. M. Kuo; S. C. Watkins; J. S. Lazo	1995	METALLOTHIONEIN LOCALIZATION AND CISPLATIN RESISTANCE IN HUMAN HORMONE-INDEPENDENT PROSTATIC TUMOR-CELL LINES	Forghani	5/18/2024	Cancer Research	Excluded: Not related to our topic
Journal Article	M. Krajcovicovakudlackova; L. Ozdin	1995	EFFECT OF FATTY-ACID COMPOSITION, CADMIUM AND VITAMIN-E INTAKE ON PROOXIDATIVE-ANTIOXIDATIVE STATE OF RAT-LIVER	Forghani	5/19/2024	Veterinarni Medicina	Excluded: Not related to our topic
Journal Article	J. Kucera; V. Bencko; E. Sabbioni; M. T. Vandervenne	1995	REVIEW OF TRACE-ELEMENTS IN BLOOD, SERUM AND URINE FOR THE CZECH AND SLOVAK POPULATIONS AND CRITICAL-EVALUATION OF THEIR POSSIBLE USE AS REFERENCE VALUES	Forghani	5/23/2024	Science of the Total Environment	Excluded: Review article
Journal Article	K. B. Lee; R. J. Parker; E. Reed	1995	Effect of cadmium on human ovarian cancer cells with acquired cisplatin resistance	Forghani	5/5/2024	Cancer Lett	Excluded: Not related to our topic
Journal Article	K. B. Lee; R. J. Parker; E. Reed	1995	EFFECT OF CADMIUM ON HUMAN OVARIAN-CANCER CELLS WITH ACQUIRED CISPLATIN RESISTANCE	Forghani	5/22/2024	Cancer Letters	Excluded: Not related to our topic
Journal Article	Y. Lind; A. W. Glynn; J. Engman; L. Jorhem	1995	BIOAVAILABILITY OF CADMIUM FROM CRAB HEPATOPANCREAS AND MUSHROOM IN RELATION TO INORGANIC CADMIUM - A 9-WEEK FEEDING STUDY IN MICE	Forghani	5/15/2024	Food and Chemical Toxicology	Excluded: Not related to our topic
Journal Article	Y. Lind; A. Wicklund Glynn; J. Engman; L. Jorhem	1995	Bioavailability of cadmium from crab hepatopancreas and mushroom in relation to inorganic cadmium: a 9-week feeding study in mice	Forghani	6/1/2024	Food Chem Toxicol	Excluded: Not related to our topic
Journal Article	N. A. Littlefield; B. S. Hass	1995	DAMAGE TO DNA BY CADMIUM OR NICKEL IN THE PRESENCE OF ASCORBATE	Forghani	5/16/2024	Annals of Clinical and Laboratory Science	Excluded: Not related to our topic
Journal Article	J. S. Mandel; J. K. McLaughlin; B. Schlehofer; A. Mellemgaard; U. Helmert; P. Lindblad; M. McCredie; H. ‐O Adami	1995	International renal‐cell cancer study. IV. Occupation	Forghani	5/12/2024	International Journal of Cancer	Excluded: Not related to our topic
Journal Article	J. S. Mandel; J. K. McLaughlin; B. Schlehofer; A. Mellemgaard; U. Helmert; P. Lindblad; M. McCredie; H. O. Adami	1995	International renal-cell cancer study. IV. Occupation	Forghani	5/3/2024	Int J Cancer	Excluded: Not related to our topic
Journal Article	J. S. Mandel; J. K. McLaughlin; B. Schlehofer; A. Mellemgaard; U. Helmert; P. Lindblad; M. McCredie; H. O. Adami	1995	INTERNATIONAL RENAL-CELL CANCER STUDY .4. OCCUPATION	Forghani	5/14/2024	International Journal of Cancer	Excluded: Not related to our topic
Journal Article	S. Manna; A. Sinha; R. Sadhukhan; S. L. Chakrabarty	1995	Purification, characterization and antitumor activity of l-asparaginase isolated from Pseudomonas stutzeri MB-405	Forghani	5/12/2024	Current Microbiology	Excluded: Not related to our topic
Journal Article	R. J. Millischer; C. G. Derooij; G. M. Rush; C. H. Farr; R. Bendyke; C. J. Hardy; D. J. Lewis; G. Hodsonwalker	1995	EVALUATION OF THE GENOTOXICITY POTENTIAL AND CHRONIC INHALATION TOXICITY OF 1,1-DICHLORO-1-FLUOROETHANE (HCFC-141B)	Forghani	5/5/2024	Food and Chemical Toxicology	Excluded: Not related to our topic
Journal Article	H. Nagase; A. Haga; H. Kito; K. Sasaki; T. Sato	1995	Enhancing effect of metallothionein on tumor cell invasion in vitro	Forghani	5/8/2024	Cancer Research Therapy and Control	Excluded: Not related to our topic
Journal Article	P. Nguyen; N. Bourniasvardiabasis; W. Haggren; W. R. Adey; J. L. Phillips	1995	EXPOSURE OF DROSOPHILA-MELANOGASTER EMBRYONIC-CELL CULTURES TO 60-HZ SINUSOIDAL MAGNETIC-FIELDS - ASSESSMENT OF POTENTIAL TERATOGENIC EFFECTS	Forghani	5/18/2024	Teratology	Excluded: Not related to our topic
Journal Article	M. Nishijo; H. Nakagawa; Y. Morikawa; M. Tabata; M. Senma; K. Miura; H. Takahara; S. Kawano; M. Nishi; K. Mizukoshi; T. Kido; K. Nogawa	1995	MORTALITY OF INHABITANTS IN AN AREA POLLUTED BY CADMIUM - 15-YEAR FOLLOW-UP	Forghani	5/21/2024	Occupational and Environmental Medicine	Excluded: Not related to our topic
Journal Article	G. Oberdörster	1995	Cadmium and particle-induced pulmonary carcinogenicity and its significance for combustion aerosols	Forghani	5/9/2024	Toxicological & Environmental Chemistry	Excluded: Not related to our topic
Journal Article	A. F. Olshan	1995	Lessons learned from epidemiologic studies of environmental exposure and genetic disease	Masoudnia	5/10/2024	Environmental and Molecular Mutagenesis	Excluded: Not related to our topic
Journal Article	T. Refsvik; T. Andreassen	1995	Surface binding and uptake of nickel(II) in human epithelial kidney cells: Modulation by ionomycin, nicardipine and metals	Forghani	5/5/2024	Carcinogenesis	Excluded: Not related to our topic
Journal Article	T. Refsvik; T. Andreassen	1995	SURFACE BINDING AND UPTAKE OF NICKEL(II) IN HUMAN EPITHELIAL KIDNEY-CELLS - MODULATION BY IONOMYCIN, NICARDIPINE AND METALS	Forghani	6/1/2024	Carcinogenesis	Excluded: Not related to our topic
Journal Article	W. Rhomberg; H. J. Schmoll; B. Schneider	1995	High frequency of metalworkers among patients with seminomatous tumors of the testis: A case‐control study	Forghani	5/31/2024	American Journal of Industrial Medicine	Excluded: Not related to our topic
Journal Article	W. Rhomberg; H. J. Schmoll; B. Schneider	1995	High frequency of metalworkers among patients with seminomatous tumors of the testis: a case-control study	Forghani	6/2/2024	Am J Ind Med	Excluded: Not related to our topic
Journal Article	W. Rhomberg; H. J. Schmoll; B. Schneider	1995	HIGH-FREQUENCY OF METALWORKERS AMONG PATIENTS WITH SEMINOMATOUS TUMORS OF THE TESTIS - A CASE-CONTROL STUDY	Forghani	5/15/2024	American Journal of Industrial Medicine	Excluded: Not related to our topic
Conference Proceedings	B. Sarkar	1995	Metal replacement in DNA-binding zinc finger proteins and its relevance to mutagenicity and carcinogenicity through free radical generation	Forghani	5/14/2024	Nutrition	Excluded: Not related to our topic
Journal Article	B. Sarkar	1995	Metal replacement in DNA-binding zinc finger proteins and its relevance to mutagenicity and carcinogenicity through free radical generation	Forghani	5/4/2024	Nutrition	Excluded: Not related to our topic
Journal Article	N. Shiraishi; J. F. Hochadel; T. P. Coogan; J. Koropatnick; M. P. Waalkes	1995	Sensitivity to cadmium-induced genotoxicity in rat testicular cells is associated with minimal expression of the metallothionein gene	Forghani	5/3/2024	Toxicol Appl Pharmacol	Excluded: Not related to our topic
Journal Article	S. V. Singh; B. H. Xu; J. P. Jani; E. O. Emerson; M. G. Backes; C. Rihn; D. Scalamogna; N. Stemmler; S. Specht; K. Blanock; et al.	1995	Mechanism of cross-resistance to cisplatin in a mitomycin C-resistant human bladder cancer cell line	Forghani	5/20/2024	Int J Cancer	Excluded: Not related to our topic
Journal Article	S. V. Singh; B. H. Xu; J. P. Jani; E. O. Emerson; M. G. Backes; C. Rihn; D. Scalamogna; N. Stemmler; S. Specht; K. Blanock; A. Katoh; V. Gupta	1995	Mechanism of cross‐resistance to cisplatin in a mitomycin C‐resistant human bladder cancer cell line	Forghani	5/28/2024	International Journal of Cancer	Excluded: Not related to our topic
Journal Article	S. V. Singh; B. H. Xu; J. P. Jani; E. O. Emerson; M. G. Beckes; C. Rihn; D. Scalamogna; N. Stemmler; S. Specht; K. Blanock; A. Katoh; V. Gupta	1995	MECHANISM OF CROSS-RESISTANCE TO CISPLATIN IN A MITOMYCIN C-RESISTANT HUMAN BLADDER-CANCER CELL-LINE	Forghani	5/5/2024	International Journal of Cancer	Excluded: Not related to our topic
Journal Article	T. Sorahan; A. Lister; M. S. Gilthorpe; J. M. Harrington	1995	Mortality of copper cadmium alloy workers with special reference to lung cancer and non-malignant diseases of the respiratory system, 1946-92	Forghani	5/17/2024	Occup Environ Med	Excluded: Not related to our topic
Journal Article	T. Sorahan; A. Lister; M. S. Gilthorpe; J. M. Harrington	1995	MORTALITY OF COPPER-CADMIUM ALLOY WORKERS WITH SPECIAL REFERENCE TO LUNG-CANCER AND NONMALIGNANT DISEASES OF THE RESPIRATORY SYSTEM, 1946-92	Forghani	5/19/2024	Occupational and Environmental Medicine	Excluded: Not related to our topic
Journal Article	L. Stayner; R. Smith; A. J. Bailer; E. G. Luebeck; S. H. Moolgavkar	1995	Modeling epidemiologic studies of occupational cohorts for the quantitative assessment of carcinogenic hazards	Forghani	5/4/2024	Am J Ind Med	Excluded: Not related to our topic
Journal Article	L. Stayner; R. Smith; J. Bailer; E. G. Luebeck; S. H. Moolgavkar	1995	MODELING EPIDEMIOLOGIC STUDIES OF OCCUPATIONAL COHORTS FOR THE QUANTITATIVE ASSESSMENT OF CARCINOGENIC HAZARDS	Forghani	5/24/2024	American Journal of Industrial Medicine	Excluded: Not related to our topic
Journal Article	M. A. Tariq; A. Fatima	1995	Concentrations of Cu, Cd, Ni, and Pb in the blood and tissues of cancerous persons in a Pakistani population	Forghani	5/24/2024	Science of the Total Environment	Excluded: Not related to our topic
Journal Article	M. A. Tariq; Nisa Qamar un; A. Fatima	1995	Concentrations of Cu, Cd, Ni, and Pb in the blood and tissues of cancerous persons in a Pakistani population	Forghani	5/3/2024	Sci Total Environ	Excluded: Not related to our topic
Journal Article	M. A. Tariq; QamarunNisa; A. Fatima	1995	Concentrations of Cu, Cd, Ni, and Pb in the blood and tissues of cancerous persons in a Pakistani population	Forghani	5/13/2024	Science of the Total Environment	Excluded: Not related to our topic
Journal Article	J. A. Terzakis	1995	X-RAY-MICROANALYSIS OF PERIPHERAL LUNG CARCINOMAS	Forghani	5/26/2024	Ultrastructural Pathology	Excluded: Not related to our topic
Journal Article	T. Tsuda; M. R. Marinetti; L. Masuelli; M. L. Cutler	1995	The Ras suppressor RSU-1 localizes to 10p13 and its expression in the U251 glioblastoma cell line correlates with a decrease in growth rate and tumorigenic potential	Forghani	5/20/2024	Oncogene	Excluded: Not related to our topic
Journal Article	J. W. van der Gulden; J. J. Kolk; A. L. Verbeek	1995	Work environment and prostate cancer risk	Forghani	5/22/2024	Prostate	Excluded: Not related to our topic
Journal Article	J. W. J. van der Gulden; J. J. Kolk; A. L. M. Verbeek	1995	Work environment and prostate cancer risk	Forghani	5/29/2024	The Prostate	Excluded: Not related to our topic
Journal Article	J. W. J. Vandergulden; J. J. Kolk; A. L. M. Verbeek	1995	WORK-ENVIRONMENT AND PROSTATE-CANCER RISK	Forghani	5/21/2024	Prostate	Excluded: Not related to our topic
Journal Article	X. Wu; M. R. Spitz	1995	Lung cancer and wood dust exposure	Forghani	5/28/2024	Cancer Bulletin	Excluded: Not related to our topic
Journal Article	T. Yamadaokabe; H. Yamadaokabe; Y. Kashima; R. Doi	1995	EFFECTS OF ONCOGENES ON THE RESISTANCE TO CIS-DIAMMINEDICHLOROPLATINUM(II) AND METALLOTHIONEIN GENE-EXPRESSION	Forghani	5/16/2024	Toxicology and Applied Pharmacology	Excluded: Not related to our topic
Journal Article	M. K. Abshire; G. S. Buzard; N. Shiraishi; M. P. Waalkes	1996	Induction of c-myc and c-jun proto-oncogene expression in rat L6 myoblasts by cadmium is inhibited by zinc preinduction of the metallothionein gene	Forghani	5/4/2024	J Toxicol Environ Health	Excluded: Not related to our topic
Journal Article	M. K. Abshire; D. E. Devor; B. A. Diwan; J. D. Shaughnessy, Jr.; M. P. Waalkes	1996	In vitro exposure to cadmium in rat L6 myoblasts can result in both enhancement and suppression of malignant progression in vivo	Forghani	5/8/2024	Carcinogenesis	Excluded: Not related to our topic
Journal Article	M. K. Abshire; D. E. Devor; B. A. Diwan; J. D. Shaughnessy Jr; M. P. Waalkes	1996	In vitro exposure to cadmium in rat L6 myoblasts can result in both enhancement and suppression of malignant progression in vivo	Forghani	5/23/2024	Carcinogenesis	Excluded: Not related to our topic
Journal Article	I. A. Al-Saleh; I. Al-Doush	1996	Sequential multielement analysis of Cd, Cr, Ni, and Pb in human tissues by inductively coupled plasma spectrometry	Forghani	6/1/2024	Bulletin of Environmental Contamination and Toxicology	Excluded: Not related to our topic
Journal Article	I. A. AlSaleh	1996	Trace elements in drinking water coolers collected from primary schools, Riyadh, Saudi Arabia	Forghani	5/31/2024	Science of the Total Environment	Excluded: Not related to our topic
Journal Article	I. A. AlSaleh; I. AlDoush	1996	Sequential multielement analysis of Cd, Cr, Hi, and Pb in human tissues by inductively coupled plasma spectrometry	Forghani	5/9/2024	Bulletin of Environmental Contamination and Toxicology	Excluded: Not related to our topic
Journal Article	E. Antila; H. Mussalo-Rauhamaa; M. Kantola; F. Atroshi; T. Westermarck	1996	Association of cadmium with human breast cancer	Jahazi	5/23/2024	Sci Total Environ	Excluded: Not related to our topic
Journal Article	E. Antila; H. MussaloRauhamaa; M. Kantola; F. Atroshi; T. Westermarck	1996	Association of cadmium with human breast cancer	Jahazi	5/29/2024	Science of the Total Environment	Excluded: Not related to our topic
Journal Article	P. Apostoli; R. Lucchini; L. Alessio	1996	Proposal of a method for identifying exposure to hazardous chemicals in biomedical laboratories	Masoudnia	5/9/2024	Clinica Chimica Acta	Excluded: Not related to our topic
Journal Article	K. J. Aronson; J. Siemiatycki; R. Dewar; M. Gerin	1996	Occupational risk factors for prostate cancer: Results from a case-control study in Montreal, Quebec, Canada	Forghani	5/23/2024	American Journal of Epidemiology	Excluded: Not related to our topic
Journal Article	A. Aslam; A. C. Perkins; R. D. Spicer	1996	Peroperative 123I-MIBG scan using a sterile probe for staging and resection of neuroblastoma in children	Forghani	5/2/2024	Journal of Pediatric Surgery	Excluded: Not related to our topic
Journal Article	J. Bertram; K. Palfner; W. Hiddemann; M. Kneba	1996	Increase of P-glycoprotein-mediated drug resistance by hsp 90 beta	Forghani	5/20/2024	Anti-Cancer Drugs	Excluded: Not related to our topic
Journal Article	A. Broeks; B. Gerrard; R. Allikmets; M. Dean; R. H. Plasterk	1996	Homologues of the human multidrug resistance genes MRP and MDR contribute to heavy metal resistance in the soil nematode Caenorhabditis elegans	Forghani	5/15/2024	Embo j	Excluded: Not related to our topic
Journal Article	J. L. Brown; K. T. Kitchin	1996	Arsenite, but not cadmium, induces ornithine decarboxylase and heme oxygenase activity in rat liver: relevance to arsenic carcinogenesis	Forghani	5/20/2024	Cancer Lett	Excluded: Not related to our topic
Journal Article	E. A. C. Crouch	1996	Uncertainty distributions for cancer potency factors: Combining epidemiological studies with laboratory bioassays - The example of acrylonitrile	Forghani	5/7/2024	Human and Ecological Risk Assessment	Excluded: Not related to our topic
Journal Article	H. Deelstra	1996	Nutrition and cancer: Literary study and discussion. Part II: The situation concerning the inorganic components	Forghani	5/3/2024	Farmaceutisch Tijdschrift voor Belgie	Excluded: Not related to our topic
Conference Proceedings	S. M. Dets; A. N. Buryi; I. S. Melnik; A. Y. Joffe; T. V. Rusina	1996	Laser-induced fluorescence detection of stomach cancer using hypericin	Forghani	5/29/2024	Conference on Optical Biopsies and Microscopic Techniques	Excluded: Not related to our topic
Journal Article	Sergiy M. Dets; Alexander N. Buryi; Ivan S. Melnik; Alexander Y. Joffe; Tat'yana V. Rusina	1996	Laser-induced fluorescence detection of stomach cancer using hypericin	Forghani	5/30/2024	Proceedings of SPIE - The International Society for Optical Engineering	Excluded: Not related to our topic
Conference Proceedings	M. J. Droller	1996	Environment and the genitourinary tract	Forghani	5/18/2024	Otolaryngology - Head and Neck Surgery	Excluded: Not related to our topic
Journal Article	M. J. Droller	1996	Environment and the genitourinary tract	Forghani	5/21/2024	Otolaryngol Head Neck Surg	Excluded: Not related to our topic
Journal Article	J. H. Duffus	1996	Epidemiology and the identification of metals as human carcinogens	Forghani	5/13/2024	Science progress	Excluded: Not related to our topic
Journal Article	F. N. Dulout; C. A. Grillo; A. I. Seoane; C. R. Maderna; R. Nilsson; M. Vahter; F. Darroudi; A. T. Natarajan	1996	Chromosomal aberrations in peripheral blood lymphocytes from native Andean women and children from northwestern Argentina exposed to arsenic in drinking water	Forghani	6/2/2024	Mutat Res	Excluded: Not related to our topic
Journal Article	G. Forti; C. Selli	1996	Prospects for prostatic cancer incidence and treatment by the year 2000	Forghani	5/26/2024	International Journal of Andrology	Excluded: Not related to our topic
Journal Article	S. Ganguly; E. Taioli; B. Baranski; B. Cohen; P. Toniolo; S. J. Garte	1996	Human metallothionein gene expression determined by quantitative reverse transcription-polymerase chain reaction as a biomarker of cadmium exposure	Forghani	5/5/2024	Cancer Epidemiol Biomarkers Prev	Excluded: Not related to our topic
Journal Article	S. Ghatak; P. Oliveria; P. Kaplan; S. M. Ho	1996	Expression and regulation of metallothionein mRNA levels in the prostates of noble rats: lack of expression in the ventral prostate and regulation by sex hormones in the dorsolateral prostate	Forghani	5/22/2024	Prostate	Excluded: Not related to our topic
Journal Article	B. R. Gurjar; M. Mohan; K. S. Sidhu	1996	Potential health risks related to carcinogens in the atmospheric environment in India	Forghani	5/3/2024	Regul Toxicol Pharmacol	Excluded: Not related to our topic
Journal Article	A. Haga; H. Nagase; H. Kito; T. Sato	1996	Enhanced invasiveness of tumour cells after host exposure to heavy metals	Forghani	6/2/2024	Eur J Cancer	Excluded: Not related to our topic
Journal Article	A. Haga; H. Nagase; H. Kito; T. Sato	1996	Effect of metallothioneins on collagenolytic activity of tumor gelatinase B	Forghani	5/20/2024	Cancer Research Therapy & Control	Excluded: Not related to our topic
Journal Article	A. Hartwig; R. Schlepegrell; H. Dally; M. Hartmann	1996	Interaction of carcinogenic metal compounds with deoxyribonucleic acid repair processes	Forghani	5/31/2024	Ann Clin Lab Sci	Excluded: Not related to our topic
Journal Article	N. Higashimura; N. Takasawa; Y. Tanaka; M. Nakamura; K. Sugamura	1996	Induction of OX40, a receptor of gp34, on T cells by trans-acting transcriptional activator, Tax, of human T-cell leukemia virus type I	Forghani	5/2/2024	Jpn J Cancer Res	Excluded: Not related to our topic
Journal Article	T. Ishikawa; J. J. Bao; Y. Yamane; K. Akimaru; K. Frindrich; C. D. Wrigh; M. Tien Kuo	1996	Coordinated induction of MRP/GS-X pump and γ-glutamylcysteine synthetase by heavy metals in human leukemia cells	Forghani	5/6/2024	Journal of Biological Chemistry	Excluded: Not related to our topic
Journal Article	T. Ishikawa; J. J. Bao; Y. Yamane; K. Akimaru; K. Frindrich; C. D. Wright; M. T. Kuo	1996	Coordinated induction of MRP/GS-X pump and gamma-glutamylcysteine synthetase by heavy metals in human leukemia cells	Forghani	5/7/2024	J Biol Chem	Excluded: Not related to our topic
Journal Article	N. Jain; Y. M. Lam; J. Pym; B. G. Campling	1996	Mechanisms of resistance of human small cell lung cancer lines selected in VP-16 and cisplatin	Forghani	5/27/2024	Cancer	Excluded: Not related to our topic
Conference Proceedings	B. Jansson	1996	Potassium, sodium, and cancer: A review	Forghani	5/12/2024	Journal of Environmental Pathology, Toxicology and Oncology	Excluded: Review article
Journal Article	B. Jansson	1996	Potassium, sodium, and cancer: a review	Forghani	6/2/2024	J Environ Pathol Toxicol Oncol	Excluded: Not related to our topic
Journal Article	E. S. Johnson; C. M. Griswold	1996	Oncogenic retroviruses of cattle, chickens and turkeys: Potential infectivity and oncogenicity for humans	Masoudnia	5/31/2024	Medical Hypotheses	Excluded: Not related to our topic
Journal Article	C. Kenaga; M. G. Cherian; C. Cox; G. Oberdorster	1996	Metallothionein induction and pulmonary responses to inhaled cadmium chloride in rats and mice	Forghani	5/12/2024	Fundamental and Applied Toxicology	Excluded: Not related to our topic
Journal Article	N. M. Kernohan; T. R. Hupp; D. P. Lane	1996	Modification of an N-terminal regulatory domain of T antigen restores p53-T antigen complex formation in the absence of an essential metal ion cofactor	Forghani	5/9/2024	J Biol Chem	Excluded: Not related to our topic
Journal Article	L. N. Kolonel	1996	Nutrition and prostate cancer	Forghani	5/26/2024	Cancer Causes Control	Excluded: Not related to our topic
Journal Article	W. M. Kwiatek; T. Drewniak; M. Lekka; A. Wajdowicz	1996	Investigation of trace elements in cancer kidney tissues by SRIXE and PIXE	Forghani	5/29/2024	Nuclear Instruments & Methods in Physics Research Section B-Beam Interactions with Materials and Atoms	Excluded: Not related to our topic
Journal Article	P. J. Landrigan	1996	Benzene and blood: One hundred years of evidence	Masoudnia	5/21/2024	American Journal of Industrial Medicine	Excluded: Not related to our topic
Journal Article	R. J. McCunney	1996	From the lab bench to the workplace: Implications of toxicology studies on occupational medical practice	Forghani	5/14/2024	Inhalation Toxicology	Excluded: Not related to our topic
Journal Article	I. M. McKenna; R. M. Bare; M. P. Waalkes	1996	Metallothionein gene expression in testicular interstitial cells and liver of rats treated with cadmium	Forghani	5/24/2024	Toxicology	Excluded: Not related to our topic
Journal Article	R. R. Misra; J. F. Hochadel; G. T. Smith; J. C. Cook; M. P. Waalkes; D. A. Wink	1996	Evidence that nitric oxide enhances cadmium toxicity by displacing the metal from metallothionein	Forghani	5/31/2024	Chem Res Toxicol	Excluded: Not related to our topic
Journal Article	H. Nakagawa; M. Nishijo; Y. Morikawa; M. Tabata; K. Miura; H. Takahara; Y. Okumura; K. Yoshita; S. Kawano; M. Nishi; T. Kido; K. Nogawa	1996	Increased urinary β2-microglobulin and mortality rate by cause of death in a Cadmium-polluted area	Forghani	6/2/2024	Environ Health Prev Med	Excluded: Not related to our topic
Journal Article	S. Paul; M. G. Belinsky; H. Shen; G. D. Kruh	1996	Structure and in vitro substrate specificity of the murine multidrug resistance-associated protein	Forghani	5/29/2024	Biochemistry	Excluded: Not related to our topic
Journal Article	S. Paul; M. G. Belinsky; H. X. Shen; G. D. Kruh	1996	RETRACTED: Structure and in vitro substrate specificity of the murine multidrug resistance-associated protein (Retracted Article)	Forghani	6/2/2024	Biochemistry	Excluded: Not related to our topic
Journal Article	W. E. Pepelko	1996	Evaluation of the carcinogenic risk of biochemically inert insoluble particles by the epa using rat inhalation data	Forghani	6/1/2024	Particulate Science and Technology	Excluded: Not related to our topic
Journal Article	W. E. Pepelko	1996	Evaluation of the carcinogenic risk of biochemically inert insoluble particles by the EPAa using rat inhalation data	Forghani	5/24/2024	Particulate Science and Technology	Excluded: Not related to our topic
Journal Article	H. H. Rasmussen; T. F. Orntoft; H. Wolf; J. E. Celis	1996	Towards a comprehensive database of proteins from the urine of patients with bladder cancer	Forghani	5/3/2024	Journal of Urology	Excluded: Not related to our topic
Journal Article	F. J. C. Roe	1996	Laboratory studies in the prediction of lung cancer risk	Forghani	5/13/2024	Indoor and Built Environment	Excluded: Not related to our topic
Journal Article	H. Savolainen	1996	Biochemical and clinical aspects of nickel toxicity	Forghani	5/4/2024	Reviews on Environmental Health	Excluded: Not related to our topic
Journal Article	J. Shaham; A. Meltzer; R. Ashkenazi; J. Ribak	1996	Biological monitoring of exposure to cadmium, a human carcinogen, as a result of active and passive smoking	Forghani	5/31/2024	J Occup Environ Med	Excluded: Not related to our topic
Journal Article	K. Steenland; D. Loomis; C. Shy; N. Simonsen	1996	Review of occupational lung carcinogens	Forghani	5/7/2024	Am J Ind Med	Excluded: Not related to our topic
Journal Article	B. D. Stride; G. Valdimarsson; J. H. Gerlach; G. M. Wilson; S. P. Cole; R. G. Deeley	1996	Structure and expression of the messenger RNA encoding the murine multidrug resistance protein, an ATP-binding cassette transporter	Forghani	5/25/2024	Mol Pharmacol	Excluded: Not related to our topic
Journal Article	B. D. Stride; G. Valdimarsson; J. H. Gerlach; G. M. Wilson; S. P. C. Cole; R. G. Deeley	1996	Structure and expression of the messenger RNA encoding the murine multidrug resistance protein, an ATP-binding cassette transporter	Forghani	5/27/2024	Molecular Pharmacology	Excluded: Not related to our topic
Journal Article	S. Tas; R. Lauwerys; D. Lison	1996	Occupational hazards for the male reproductive system	Forghani	5/25/2024	Critical Reviews in Toxicology	Excluded: Not related to our topic
Journal Article	P. B. Tchounwou; A. A. Abdelghani; Y. V. Pramar; L. R. Heyer; C. M. Steward	1996	Assessment of potential health risks associated with ingesting heavy metals in fish collected from a hazardous-waste contaminated wetland in Louisiana, USA	Forghani	5/27/2024	Rev Environ Health	Excluded: Not related to our topic
Conference Proceedings	E. O. Uthus; C. D. Seaborn	1996	Deliberations and evaluations of the approaches, endpoints and paradigms for dietary recommendations of the other trace elements	Forghani	5/11/2024	Journal of Nutrition	Excluded: Not related to our topic
Journal Article	Y. Vodovotz	1996	Modified microassay for serum nitrite and nitrate	Forghani	5/28/2024	Biotechniques	Excluded: Not related to our topic
Journal Article	M. P. Waalkes; B. A. Diwan; S. Rehm; J. M. Ward; M. Moussa; M. G. Cherian; R. A. Goyer	1996	Down-regulation of metallothionein expression in human and murine hepatocellular tumors: association with the tumor-necrotizing and antineoplastic effects of cadmium in mice	Forghani	5/5/2024	J Pharmacol Exp Ther	Excluded: Cellular and molecular studies
Journal Article	S. Wang; M. Rowe; E. Lundgren	1996	Expression of the Epstein Barr virus transforming protein LMP1 causes a rapid and transient stimulation of the Bcl-2 homologue Mcl-1 levels in B-cell lines	Forghani	5/23/2024	Cancer Res	Excluded: Not related to our topic
Journal Article	E. Ward; R. Hornung; J. Morris; R. Rinsky; D. Wild; W. Halperin; W. Guthrie	1996	Risk of low red or white blood cell count related to estimated benzene exposure in a rubberworker cohort (1940-1975)	Masoudnia	5/23/2024	American Journal of Industrial Medicine	Excluded: Not related to our topic
Journal Article	A. Weber; T. Kraus; G. Lehnert	1996	Benzene-associated aplastic anemias - Aspects of appraisal in accordance with accident insurance	Masoudnia	5/16/2024	Arbeitsmedizin Sozialmedizin Umweltmedizin	Excluded: Not related to our topic
Journal Article	E. S. Woo; Y. Kondo; S. C. Watkins; D. G. Hoyt; J. S. Lazo	1996	Nucleophilic distribution of metallothionein in human tumor cells	Forghani	6/1/2024	Experimental Cell Research	Excluded: Not related to our topic
Journal Article	M. Wulff; U. Högberg; A. Sandström	1996	Cancer incidence for children born in a smelting community	Forghani	5/28/2024	Acta Oncol	Excluded: Not related to our topic
Journal Article	J. C. Yalowich; Y. Y. Tyurina; V. A. Tyurin; W. P. Allan; V. E. Kagan	1996	Reduction of phenoxyl radicals of the antitumour agent etoposide (VP-16) by glutathione and protein sulfhydryls in human leukaemia cells: Implications for cytotoxicity	Forghani	6/1/2024	Toxicol In Vitro	Excluded: Not related to our topic
Journal Article	S. W. Yang; F. F. Becker; J. Y. Chan	1996	Inhibition of human DNA ligase I activity by zinc and cadmium and the fidelity of ligation	Forghani	5/6/2024	Environ Mol Mutagen	Excluded: Not related to our topic
Journal Article	F. L. Zhang; P. J. Casey	1996	Influence of metal ions on substrate binding and catalytic activity of mammalian protein geranylgeranyltransferase type-I	Forghani	5/12/2024	Biochem J	Excluded: Not related to our topic
Journal Article	F. L. Zhang; H. W. Fu; P. J. Casey; W. R. Bishop	1996	Substitution of cadmium for zinc in farnesyl:protein transferase alters its substrate specificity	Forghani	5/31/2024	Biochemistry	Excluded: Not related to our topic
Journal Article	X. H. Zhang; L. Jin; H. Sakamoto; I. Takenaka	1996	Immunohistochemical localization of metallothionein in human prostate cancer	Forghani	5/30/2024	Journal of Urology	Excluded: Not related to our topic
Journal Article	M. Akimoto; Y. Kondo	1997	Role for metallothionein as a new progressive marker in renal cell carcinomas	Forghani	5/16/2024	British Journal of Urology	Excluded: Not related to our topic
Journal Article	L. Benninghoff; D. vonCzarnowski; E. Denkhaus; K. Lemke	1997	Analysis of human tissues by total reflection X-ray fluorescence. Application of chemometrics for diagnostic cancer recognition	Forghani	5/20/2024	Spectrochimica Acta Part B-Atomic Spectroscopy	Excluded: Not related to our topic
Journal Article	M. Bryś; A. D. Nawrocka; E. Miekoś; C. Zydek; M. Foksiński; A. Barecki; W. M. Krajewska	1997	Zinc and cadmium analysis in human prostate neoplasms	Forghani	5/23/2024	Biol Trace Elem Res	Excluded: Not related to our topic
Journal Article	G. Bujacz; J. Alexandratos; A. Wlodawer; G. Merkel; M. Andrake; R. A. Katz; A. M. Skalka	1997	Binding of different divalent cations to the active site of avian sarcoma virus integrase and their effects on enzymatic activity	Forghani	5/15/2024	J Biol Chem	Excluded: Not related to our topic
Journal Article	K. P. Cantor	1997	Drinking water and cancer	Forghani	5/9/2024	Cancer Causes and Control	Excluded: Not related to our topic
Journal Article	D. Coggon; G. Wield; B. Pannett; L. Campbell; P. Boffetta	1997	Mortality in employees of a Scottish paper mill	Masoudnia	5/29/2024	American Journal of Industrial Medicine	Excluded: Not related to our topic
Journal Article	J. T. Cohen; B. D. Beck; R. Rudel	1997	Life years lost of hazardous waste sites: Remediation worker fatalities vs. cancer deaths no nearby residents	Masoudnia	5/22/2024	Risk Analysis	Excluded: Not related to our topic
Journal Article	P. Dokurno; J. M. Lally; P. A. Bates; J. Taylor-Papadimitriou; H. A. Band; D. Snary; P. S. Freemont	1997	Crystallization of an antitumour antibody SM3 complexed with a peptide epitope	Forghani	5/25/2024	Acta Crystallogr D Biol Crystallogr	Excluded: Not related to our topic
Journal Article	A. Dufresne; R. Begin; C. Dion; J. Jagirdar; W. N. Rom; P. Loosereewanich; D. C. F. Muir; A. C. Ritchie; G. Perrault	1997	Angular and fibrous particles in lung are markers of job categories	Forghani	6/2/2024	Science of the Total Environment	Excluded: Not related to our topic
Journal Article	K. E. Flick; D. McHugh; J. D. Heath; K. M. Stephens; R. J. Monnat, Jr.; B. L. Stoddard	1997	Crystallization and preliminary X-ray studies of I-PpoI: a nuclear, intron-encoded homing endonuclease from Physarum polycephalum	Forghani	6/1/2024	Protein Sci	Excluded: Not related to our topic
Journal Article	D. Gladtke	1997	Air pollution in the Rhine Ruhr area	Forghani	5/8/2024	Zentralblatt fur Hygiene und Umweltmedizin	Excluded: Not related to our topic
Conference Proceedings	F. Gobba; S. Rovesti; P. Borella; R. Vivoli; E. Caselgrandi; G. Vivoli	1997	Inter-individual variability of benzene metabolism to trans, trans- muconic acid and its implications in the biological monitoring of occupational exposure	Masoudnia	5/26/2024	Science of the Total Environment	Excluded: Not related to our topic
Conference Proceedings	Lawrence B. Gratt; Leonard Levin	1997	Comparison of AB2588 multipathway risk factors for California fossil-fuel power stations	Forghani	5/10/2024	Proceedings of the Air & Waste Management Association's Annual Meeting & Exhibition	Excluded: Not related to our topic
Journal Article	A. Haga; H. Nagase; H. Kito; T. Sato	1997	Inhibition effect of propargylglycine on human fibrosarcoma HT-1080 cell invasiveness	Forghani	5/20/2024	Cancer Biochemistry Biophysics	Excluded: Not related to our topic
Journal Article	A. Haga; H. Nagase; H. Kito; T. Sato	1997	Invasive properties of cadmium-resistant human fibrosarcoma HT-1080 cells	Forghani	5/27/2024	Cancer Biochem Biophys	Excluded: Not related to our topic
Journal Article	E. L. Hatcher; J. M. Alexander; Y. J. Kang	1997	Decreased sensitivity to adriamycin in cadmium-resistant human lung carcinoma A549 cells	Forghani	5/12/2024	Biochem Pharmacol	Excluded: Not related to our topic
Journal Article	R. B. Hayes	1997	The carcinogenicity of metals in humans	Forghani	5/19/2024	Cancer Causes Control	Excluded: Not related to our topic
Conference Proceedings	J. F. Head; C. A. Lipari; F. Wang; R. L. Elliot	1997	Cancer risk assessment with a second generation infrared imaging system	Forghani	5/15/2024	Infrared Technology and Applications XXIII Conference	Excluded: Not related to our topic
Conference Paper	J. F. Head; C. A. Lipari; F. Wang; R. L. Elliot	1997	Cancer risk assessment with a second generation infrared imaging system	Forghani	5/31/2024	INFRARED TECHNOLOGY AND APPLICATIONS XXIII, PTS 1 AND 2	Excluded: Not related to our topic
Conference Proceedings	J. F. Head; C. A. Lipari; F. Wang; R. L. Elliott	1997	Cancer risk assessment with a second-generation infrared imaging system	Forghani	5/7/2024	Proceedings of SPIE - The International Society for Optical Engineering	Excluded: Not related to our topic
Journal Article	N. Hiraiwa; M. Hiraiwa; R. Kannagi	1997	Human T-cell leukemia virus-1 encoded Tax protein transactivates alpha 1-->3 fucosyltransferase Fuc-T VII, which synthesizes sialyl Lewis X, a selectin ligand expressed on adult T-cell leukemia cells	Forghani	5/24/2024	Biochem Biophys Res Commun	Excluded: Not related to our topic
Journal Article	T. Hirano; Y. Yamaguchi; H. Kasai	1997	Inhibition of 8-Hydroxyguanine repair in testes after administration of cadmium chloride to GSH-depleted rats	Forghani	5/6/2024	Toxicology and Applied Pharmacology	Excluded: Not related to our topic
Journal Article	J. F. Hochadel; M. P. Waalkes	1997	Sequence of exposure to cadmium and arsenic determines the extent of toxic effects in male Fischer rats	Forghani	5/7/2024	Toxicology	Excluded: Not related to our topic
Journal Article	D. Hoffmann; M. V. Djordjevic; I. Hoffmann	1997	The changing cigarette	Forghani	5/10/2024	Preventive Medicine	Excluded: Not related to our topic
Journal Article	D. Huglo; V. Beauchat; M. Nocaudie; M. Bonnevalle; B. Herbaux; B. Carnaille; C. Proye; J. Rousseau; M. Steinling; X. Marchandise	1997	Contribution of intraoperative radioisotopic detection to surgical procedures	Forghani	5/11/2024	Medecine Nucleaire	Excluded: Not related to our topic
Journal Article	T. Ishikawa; Z. S. Li; Y. P. Lu; P. A. Rea	1997	The GS-X pump in plant, yeast, and animal cells: Structure, function, and gene expression	Forghani	5/5/2024	Bioscience Reports	Excluded: Animal studies
Conference Proceedings	A. Jankowska; D. Skonieczna; F. F. G. Rommerts; J. B. Warchoł	1997	Investigation on apoptosis in Leydig cells cultured in vitro	Forghani	5/27/2024	Folia Histochemica et Cytobiologica	Excluded: Not related to our topic
Journal Article	B. Jasani; K. W. Schmid	1997	Significance of metallothionein overexpression in human	Forghani	5/24/2024	Histopathology	Excluded: Not related to our topic
Journal Article	R. Jerry Sherwood	1997	A comparison of carcinogens	Forghani	5/17/2024	Applied Occupational and Environmental Hygiene	Excluded: Not related to our topic
Journal Article	H. Kakeya; M. Morishita; C. Onozawa; R. Usami; K. Horikoshi; K. I. Kimura; M. Yoshihama; H. Osada	1997	RKS-1778, a new mammalian cell-cycle inhibitor and a key intermediate of the [11]cytochalasin group	Forghani	5/30/2024	Journal of Natural Products	Excluded: Not related to our topic
Journal Article	J. H. Kang; S. W. Jin; H. S. Yoon; W. D. Yoo; H. S. Kim; K. S. Hahm; S. N. Park	1997	Analysis of the confirmational change of recombinant human papilloma virus type 18 E7 protein induced by metal binding	Forghani	5/14/2024	Virus Research	Excluded: Not related to our topic
Journal Article	J. H. Kang; S. W. Jin; H. S. Yoon; W. D. Yoo; H. S. Kim; K. S. Hahm; S. N. Park	1997	Analysis of the conformational change of recombinant human papilloma virus type 18 E7 protein induced by metal binding	Forghani	5/6/2024	Virus Res	Excluded: Not related to our topic
Journal Article	H. Kloos	1997	Trichloroethylene, tetrachloroethylene, nitrates, and other chemicals in well water in the Fresno-Clovis Metropolitan Area	Forghani	5/24/2024	Arch Environ Health	Excluded: Not related to our topic
Journal Article	Y. Kondo; J. M. Rusnak; D. G. Hoyt; C. E. Settineri; B. R. Pitt; J. S. Lazo	1997	Enhanced apoptosis in metallothionein null cells	Forghani	5/28/2024	Mol Pharmacol	Excluded: Not related to our topic
Journal Article	J. Koropatnick; R. K. Zalups	1997	Effect of non-toxic mercury, zinc or cadmium pretreatment on the capacity of human monocytes to undergo lipopolysaccharide-induced activation	Forghani	5/17/2024	Br J Pharmacol	Excluded: Not related to our topic
Journal Article	E. Koumantakis; W. Q. Liu; A. Makrigiannakis; C. Relakis; E. Unsöld; T. G. Papazoglou	1997	Laser-induced fluorescence detection of malignancies in the female genital tract via their natural emission and hypocrellin (HA) probing	Forghani	5/30/2024	Journal of Photochemistry and Photobiology B: Biology	Excluded: Not related to our topic
Journal Article	S. K. Kraeft; D. S. Chen; H. P. Li; L. B. Chen; M. M. Lai	1997	Mouse hepatitis virus infection induces an early, transient calcium influx in mouse astrocytoma cells	Forghani	5/13/2024	Exp Cell Res	Excluded: Not related to our topic
Journal Article	M. J. Lin; S. Y. Lin-Shiau	1997	Multiple types of Ca2+ channels in mouse motor nerve terminals	Forghani	6/1/2024	European Journal of Neuroscience	Excluded: Not related to our topic
Journal Article	N. G. Lundstrom; G. Nordberg; V. Englyst; L. Gerhardsson; L. Hagmar; T. Y. Jin; L. Rylander; S. Wall	1997	Cumulative lead exposure in relation to mortality and lung cancer morbidity in a cohort of primary smelter workers	Forghani	5/15/2024	Scandinavian Journal of Work Environment & Health	Excluded: Not related to our topic
Journal Article	R. H. Maier; S. M. Purser; D. L. Nicholson; W. J. Pories	1997	The cytotoxic interaction of inorganic trace elements with EDTA and cisplatin in sensitive and resistant human ovarian cancer cells	Forghani	5/16/2024	In Vitro Cell Dev Biol Anim	Excluded: Not related to our topic
Journal Article	M. C. Martín Mateo; B. Martín; M. Santos Beneit; J. Rabadán	1997	Catalase activity in erythrocytes from colon and gastric cancer patients. Influence of nickel, lead, mercury, and cadmium	Forghani	5/3/2024	Biol Trace Elem Res	Excluded: Not related to our topic
Journal Article	M. C. M. Mateo; B. Martin; M. S. Beneit; J. Rabadan	1997	Catalase activity in erythrocytes from colon and gastric cancer patients. Influence of nickel, lead, mercury, and cadmium	Forghani	5/25/2024	Biological Trace Element Research	Excluded: Not related to our topic
Journal Article	J. L. Mauderly	1997	Relevance of particle-induced rat lung tumors for assessing lung carcinogenic hazard and human lung cancer risk	Forghani	5/19/2024	Environmental Health Perspectives	Excluded: Not related to our topic
Journal Article	I. M. McKenna; M. P. Waalkes; L. C. Chen; T. Gordon	1997	Comparison of inflammatory lung responses in Wistar rats and C57 and DBA mice following acute exposure to cadmium oxide fumes	Forghani	5/3/2024	Toxicol Appl Pharmacol	Excluded: Not related to our topic
Journal Article	J. M. M. Meijers; G. M. H. Swaen; L. J. N. Bloemen	1997	The predictive value of animal data in human cancer risk assessment	Forghani	6/1/2024	Regulatory Toxicology and Pharmacology	Excluded: Animal studies
Journal Article	M. V. Mikhailova; N. A. Littlefield; B. S. Hass; L. A. Poirier; M. W. Chou	1997	Cadmium-induced 8-hydroxydeoxyguanosine formation, DNA strand breaks and antioxidant enzyme activities in lymphoblastoid cells	Forghani	5/7/2024	Cancer Lett	Excluded: Not related to our topic
Journal Article	R. R. Misra; K. A. Crance; R. M. Bare; M. P. Waalkes	1997	Lack of correlation between the inducibility of metallothionein mRNA and metallothionein protein in cadmium-exposed rodents	Forghani	5/17/2024	Toxicology	Excluded: Not related to our topic
Journal Article	M. Moussa; D. Kloth; G. Peers; M. G. Cherian; J. V. Frei; J. L. Chin	1997	Metallothionein expression in prostatic carcinoma: correlation with Gleason grade, pathologic stage, DNA content and serum level of prostate-specific antigen	Forghani	5/26/2024	Clinical and Investigative Medicine-Medecine Clinique Et Experimentale	Excluded: Not related to our topic
Journal Article	K. J. Nikula; K. J. Avila; W. C. Griffith; J. L. Mauderly	1997	Lung tissue responses and sites of particle retention differ between rats and cynomolgus monkeys exposed chronically to diesel exhaust and coal dust	Forghani	5/26/2024	Fundamental and Applied Toxicology	Excluded: Not related to our topic
Journal Article	M. Nordström; L. Hardell; A. Magnusson; H. Hagberg; A. Rask-Andersen	1997	Occupation and occupational exposure to UV light as risk factors for hairy cell leukaemia evaluated in a case-control study	Masoudnia	5/21/2024	European Journal of Cancer Prevention	Excluded: Not related to our topic
Journal Article	M. Ohsawa	1997	Biomarkers for responses to heavy metals	Forghani	5/23/2024	Cancer Causes Control	Excluded: Not related to our topic
Journal Article	M. A. Oliver	1997	Soil and human health: A review	Forghani	5/13/2024	European Journal of Soil Science	Excluded: Not related to our topic
Journal Article	P. Perego; J. Vande Weghe; D. W. Ow; S. B. Howell	1997	Role of determinants of cadmium sensitivity in the tolerance of Schizosaccharomyces pombe to cisplatin	Forghani	5/21/2024	Mol Pharmacol	Excluded: Not related to our topic
Journal Article	P. Perego; J. VandeWeghe; D. W. Ow; S. B. Howell	1997	Role of determinants of cadmium sensitivity in the tolerance of Schizosaccharomyces pombe to cisplatin	Forghani	5/16/2024	Molecular Pharmacology	Excluded: Not related to our topic
Journal Article	P. Perego; J. V. Weghe; D. W. Ow; S. B. Howell	1997	Role of determinants of cadmium sensitivity in the tolerance of Schizosaccharomyces pombe to cisplatin	Forghani	5/30/2024	Molecular Pharmacology	Excluded: Not related to our topic
Conference Proceedings	G. Pershagen; V. Bencko	1997	Environmental health effects in the east baltic region - Assessment and prevention (Stockholm 27-29 April 1997)	Forghani	5/23/2024	Central European Journal of Public Health	Excluded: Not related to our topic
Journal Article	D. W. Porter; H. Yakushiji; Y. Nakabeppu; M. Sekiguchi; M. J. Fivash, Jr.; K. S. Kasprzak	1997	Sensitivity of Escherichia coli (MutT) and human (MTH1) 8-oxo-dGTPases to in vitro inhibition by the carcinogenic metals, nickel(II), copper(II), cobalt(II) and cadmium(II)	Forghani	5/20/2024	Carcinogenesis	Excluded: Not related to our topic
Journal Article	K. D. Poss; S. Tonegawa	1997	Reduced stress defense in heme oxygenase 1-deficient cells	Forghani	5/2/2024	Proc Natl Acad Sci U S A	Excluded: Not related to our topic
Journal Article	P. S. Reddy	1997	Modulations in antioxidant enzymes in the gill and hepatopancreas of the edible crab Scylla serrata during exposure to cadmium and copper	Forghani	5/12/2024	Fresenius Environmental Bulletin	Excluded: Not related to our topic
Journal Article	U. Şaplakoglu; M. Işcan; M. Işcan	1997	DNA single-strand breakage in rat lung, liver and kidney after single and combined treatments of nickel and cadmium	Forghani	5/6/2024	Mutation Research - Genetic Toxicology and Environmental Mutagenesis	Excluded: Not related to our topic
Journal Article	H. Seki; A. Suzuki	1997	A new method for the removal of toxic metal ions from acid-sensitive biomaterial	Forghani	5/13/2024	Journal of Colloid and Interface Science	Excluded: Not related to our topic
Journal Article	H. Shimada; R. M. Bare; J. F. Hochadel; M. P. Waalkes	1997	Testosterone pretreatment mitigates cadmium toxicity in male C57 mice but not in C3H mice	Forghani	5/28/2024	Toxicology	Excluded: Not related to our topic
Journal Article	H. Shimada; J. F. Hochadel; M. P. Waalkes	1997	Progesterone pretreatment enhances cellular sensitivity to cadmium despite a marked activation of the metallothionein gene	Forghani	5/6/2024	Toxicol Appl Pharmacol	Excluded: Cellular and molecular studies
Journal Article	M. Shimizu; J. F. Hochadel; M. P. Waalkes	1997	Effects of glutathione depletion on cadmium-induced metallothionein synthesis, cytotoxicity, and proto-oncogene expression in cultured rat myoblasts	Forghani	5/18/2024	J Toxicol Environ Health	Excluded: Not related to our topic
Journal Article	C. J. Smith; S. D. Livingston; D. J. Doolittle	1997	An international literature survey of IARC Group I carcinogens" reported in mainstream cigarette smoke"	Forghani	5/31/2024	Food Chem Toxicol	Excluded: Not related to our topic
Journal Article	H. S. Soedjak; R. E. Cano; L. Tran; B. L. Bales; J. Hajdu	1997	Preparation and ESR spectroscopic characterization of the zinc(II) and cadmium(II) complexes of streptonigrin semiquinone	Forghani	5/3/2024	Biochimica Et Biophysica Acta-General Subjects	Excluded: Not related to our topic
Journal Article	T. Sorahan	1997	Lung cancer mortality in a cohort of workers employed at a cadmium recovery plant in the United States: An analysis with detailed job histories	Forghani	5/8/2024	Occupational and Environmental Medicine	Excluded: Not related to our topic
Journal Article	T. Sorahan; R. J. Lancashire	1997	Lung cancer mortality in a cohort of workers employed at a cadmium recovery plant in the United States: an analysis with detailed job histories	Forghani	5/13/2024	Occup Environ Med	Excluded: Not related to our topic
Journal Article	M. Soto; M. P. Ireland; I. Marigomez	1997	The contribution of metal/shell-weight index in target-tissues to metal body burden in sentinel marine molluscs .1. Littorina littorea	Forghani	6/1/2024	Science of the Total Environment	Excluded: Not related to our topic
Journal Article	F. Stern; M. Haring-Sweeney	1997	Proportionate mortality among unionized construction operating engineers	Masoudnia	5/2/2024	American Journal of Industrial Medicine	Excluded: Not related to our topic
Journal Article	W. Szymczak	1997	[A qualitative evaluation of health risk associated with occupational inhalation exposure to cadmium in production plants in Poland]	Forghani	5/10/2024	Med Pr	Excluded: Not related to our topic
Journal Article	K. Takahashi; E. Hara; K. Ogawa; D. Kimura; H. Fujita; S. Shibahara	1997	Possible implications of the induction of human heme oxygenase-1 by nitric oxide donors	Forghani	5/25/2024	Journal of Biochemistry	Excluded: Not related to our topic
Journal Article	A. Takeda; K. Goto; S. Okada	1997	Zinc depletion suppresses tumor growth in mice	Forghani	5/16/2024	Biological Trace Element Research	Excluded: Not related to our topic
Journal Article	S. E. Theocharis; E. B. Agapitos; A. P. Margeli; N. D. Goutas; C. N. Kittas; P. S. Davaris	1997	Effect of two forms of granulocyte-colony-stimulating factor on hepatic regeneration after 70% partial hepatectomy in rats	Forghani	5/3/2024	Clinical Science	Excluded: Not related to our topic
Journal Article	P. E. Tolbert	1997	Oils and cancer	Forghani	5/9/2024	Cancer Causes and Control	Excluded: Not related to our topic
Journal Article	M. P. Waalkes; S. Rehm; D. E. Devor	1997	The effects of continuous testosterone exposure on spontaneous and cadmium-induced tumors in the male Fischer (F344/NCr) rat: loss of testicular response	Forghani	5/29/2024	Toxicol Appl Pharmacol	Excluded: Not related to our topic
Journal Article	E. M. Ward; C. A. Burnett; A. Ruder; K. Davis-King	1997	Industries and cancer	Forghani	5/10/2024	Cancer Causes and Control	Excluded: Not related to our topic
Journal Article	E. S. Woo; J. S. Lazo	1997	Nucleocytoplasmic functionality of metallothionein	Forghani	5/7/2024	Cancer Res	Excluded: Not related to our topic
Journal Article	E. S. Woo; A. Monks; S. C. Watkins; A. S. Wang; J. S. Lazo	1997	Diversity of metallothionein content and subcellular localization in the National Cancer Institute tumor panel	Forghani	5/28/2024	Cancer Chemotherapy and Pharmacology	Excluded: Cellular and molecular studies
Journal Article	T. WronskaNofer; J. M. WisniewskaKnypl; E. Dziubaltowska	1997	Genotoxicity of cadmium and nickel as dependent on ethanol-induced cytochrome P-450: Role of free radical mechanism	Forghani	5/17/2024	Trace Elements and Electrolytes	Excluded: Not related to our topic
Journal Article	C. F. Yang; H. M. Shen; Y. Shen; Z. X. Zhuang; C. N. Ong	1997	Cadmium-induced oxidative cellular damage in human fetal lung fibroblasts (MRC-5 cells)	Forghani	5/28/2024	Environ Health Perspect	Excluded: Cellular and molecular studies
Journal Article	V. Y. Zaichick; T. V. Sviridova; S. V. Zaichick	1997	Zinc in human prostate gland: Normal, hyperplastic and cancerous	Forghani	5/29/2024	Journal of Radioanalytical and Nuclear Chemistry	Excluded: Not related to our topic
Conference Proceedings	M. Zargi; L. Smid; I. Fajdiga; I. H. Boltezar	1997	Induced fluorescence in diagnostics of laryngeal cancer	Forghani	6/2/2024	XVI World Congress of Otorhinolaryngology Head and Neck Surgery (SYDNEY 97)	Excluded: Not related to our topic
Conference Proceedings	M. Žargi; L. Šmid; I. Fajdiga; B. Bubnič; J. Lenarčič; P. Oblak	1997	Detection and localization of early laryngeal cancer with laser-induced fluorescence: Preliminary report	Forghani	5/19/2024	European Archives of Oto-Rhino-Laryngology	Excluded: Not related to our topic
Journal Article	M. Zargi; L. Smid; I. Fajdiga; B. Bubnic; J. Lenarcic; P. Oblak	1997	Laser induced fluorescence in diagnostics of laryngeal cancer	Forghani	5/10/2024	Acta Otolaryngol Suppl	Excluded: Not related to our topic
Journal Article	M. Zargi; L. Smid; I. Fajdiga; B. Bubnic; J. Lenarcic; P. Oblak	1997	Detection and localization of early laryngeal cancer with laser-induced fluorescence: preliminary report	Forghani	5/9/2024	Eur Arch Otorhinolaryngol	Excluded: Not related to our topic
Journal Article	M. J. Aardema; S. Albertini; P. Arni; L. M. Henderson; M. Kirsch-Volders; J. M. Mackay; A. M. Sarrif; D. A. Stringer; R. D. F. Taalman	1998	Aneuploidy: A report of an ECETOC task force	Forghani	5/7/2024	Mutation Research - Reviews in Mutation Research	Excluded: Not related to our topic
Journal Article	P. A. Ali; C. Bennet; A. M. El-Sharkawi; D. A. Hancock	1998	Optimisation of a polarised X-ray source for the in vivo measurement of platinum in head and neck tumours	Forghani	5/6/2024	Applied Radiation and Isotopes	Excluded: Not related to our topic
Journal Article	F. F. Angwafo	1998	Migration and prostate cancer: an international perspective	Forghani	5/30/2024	J Natl Med Assoc	Excluded: Not related to our topic
Journal Article	R. Arnold; R. Kibler; B. Brunner	1998	Alimentary intake of selected pollutants and nitrate - results of a duplicate study in Bavarian homes for youth and elderly people	Forghani	5/31/2024	Zeitschrift Fur Ernahrungswissenschaft	Excluded: Not related to our topic
Journal Article	P. V. Barber	1998	A preliminary clinical study of fluorescence bronchoscopy using the Xillix LIFE-lung system	Forghani	6/2/2024	Thorax	Excluded: Not related to our topic
Journal Article	J. Bertram; K. Palfner; W. Hiddemann; M. Kneba	1998	Overexpression of ribosomal proteins L4 and L5 and the putative alternative elongation factor PTI-1 in the doxorubicin resistant human colon cancer cell line LoVoDxR	Forghani	5/14/2024	Eur J Cancer	Excluded: Not related to our topic
Journal Article	J. Bertram; K. Palfner; W. Hiddemann; M. Kneba	1998	Overexpression of ribosomal proteins L4 and L5 and the putative alternative elongation factor PTI-1 in the doxorubicin resistant human colon cancer cell line LoVoDx<SUP>R</SUP>	Forghani	5/15/2024	European Journal of Cancer	Excluded: Not related to our topic
Journal Article	K. Bialkowski; K. S. Kasprzak	1998	A novel assay of 8-oxo-2'-deoxyguanosine 5'-triphosphate pyrophosphohydrolase (8-oxo-dGTPase) activity in cultured cells and its use for evaluation of cadmium(II) inhibition of this activity	Forghani	5/15/2024	Nucleic Acids Res	Excluded: Not related to our topic
Journal Article	K. Bialkowski; K. S. Kasprzak	1998	A novel assay of 8-oxo-2′-deoxyguanosine 5′-triphosphate pyrophosphohydrolase (8-oxo-dGTPase) activity in cultured cells and its use for evaluation of cadmium(II) inhibition of this activity	Forghani	5/16/2024	Nucleic Acids Research	Excluded: Not related to our topic
Journal Article	M. Bilban	1998	Influence of the work environment in a Pb-Zn mine on the incidence of cytogenetic damage in miners	Forghani	5/31/2024	American Journal of Industrial Medicine	Excluded: Not related to our topic
Journal Article	F. Bochmann; N. Becker; U. Bolm-Audorff; I. Curio; S. Hohmann; M. Kentner; A. Seibt; J. Wahrendorf	1998	Meta-analysis 'Epidemiological studies about cadmium'	Forghani	5/16/2024	Gefahrstoffe Reinhaltung der Luft	Excluded: Not related to our topic
Journal Article	T. D. Bond; S. Ambikapathy; S. Mohammad; M. A. Valverde	1998	Osmosensitive Cl- currents and their relevance to regulatory volume decrease in human intestinal T84 cells: Outwardly vs. inwardly rectifying currents	Forghani	5/16/2024	Journal of Physiology	Excluded: Not related to our topic
Journal Article	R. J. Brennan; R. H. Schiestl	1998	Free radicals generated in yeast by the Salmonella test-negative carcinogens benzene, urethane, thiourea and auramine O	Forghani	5/18/2024	Mutat Res	Excluded: Not related to our topic
Journal Article	R. J. Brennan; R. H. Schiestl	1998	Free radicals generated in yeast by the <i>Salmonella</i> test-negative carcinogens benzene, urethane, thiourea and auramine O	Forghani	6/2/2024	Mutation Research-Fundamental and Molecular Mechanisms of Mutagenesis	Excluded: Not related to our topic
Journal Article	J. P. Buchet; D. Lison	1998	Mortality by cancer in groups of the Belgian population with a moderately increased intake of arsenic	Forghani	5/25/2024	International Archives of Occupational and Environmental Health	Excluded: Not related to our topic
Journal Article	J. Burger; R. A. Kennamer; I. L. Brisbin, Jr.; M. Gochfeld	1998	A risk assessment for consumers of mourning doves	Forghani	5/29/2024	Risk Anal	Excluded: Not related to our topic
Journal Article	J. Burger; R. A. Kennamer; I. L. Brisbin Jr; M. Gochfeld	1998	A risk assessment for consumers of mourning doves	Forghani	5/17/2024	Risk Analysis	Excluded: Not related to our topic
Journal Article	J. C. Caldwell; T. J. Woodruff; R. Morello-Frosch; D. A. Axelrad	1998	Application of Health Information To Hazardous Air Pollutants Modeled in Epa's Cumulative Exposure Project	Forghani	5/22/2024	Toxicology and Industrial Health	Excluded: Not related to our topic
Journal Article	J. Clavel; L. Mandereau; F. Conso; J. C. Limasset; I. Pourmir; G. Flandrin; D. Hémon	1998	Occupational exposure to solvents and hairy cell leukaemia	Masoudnia	5/7/2024	Occupational and Environmental Medicine	Excluded: Not related to our topic
Journal Article	L. C. Costello; R. B. Franklin	1998	Novel role of zinc in the regulation of prostate citrate metabolism and its implications in prostate cancer	Forghani	6/1/2024	Prostate	Excluded: Not related to our topic
Journal Article	G. Darewicz; E. Malczyk; J. Darewicz	1998	Investigations of urinary cadmium content in patients with urinary bladder carcinoma	Forghani	5/18/2024	International Urology and Nephrology	Excluded: Not related to our topic
Journal Article	J. Dich; K. Wiklund	1998	Prostate cancer in pesticide applicators in Swedish agriculture	Forghani	5/12/2024	Prostate	Excluded: Not related to our topic
Journal Article	T. L. Eraiser; A. K. Yazova; V. S. Poltoranina; N. I. Kuprina; E. R. Karamova; L. Y. Shipova; N. L. Lazarevich; G. I. Abelev	1998	Inducible protein in rat hepatomas with expression alternative to alpha-fetoprotein	Forghani	5/24/2024	Int J Cancer	Excluded: Not related to our topic
Journal Article	M. Gabriëls; J. Cirunay; M. Alafandy; M. Brisaert; L. Morias; F. Camu; J. Plaizier-Vercammen	1998	Two new and sensitive methods for the analysis of hydroperoxides in liposomes	Forghani	6/1/2024	Journal de Pharmacie de Belgique	Excluded: Not related to our topic
Journal Article	D. S. Geeze	1998	Pregnancy and in-flight cosmic radiation	Masoudnia	5/28/2024	Aviation Space and Environmental Medicine	Excluded: Not related to our topic
Journal Article	D. Gladtke	1998	Air pollution in the Rhine-Ruhr-area	Forghani	5/6/2024	Toxicology Letters	Excluded: Not related to our topic
Journal Article	M. G. Hadfield; T. Adera; B. Smith; C. A. Fortner-Burton; R. D. Gibb; V. Mumaw	1998	Human brain tumors and exposure to metal and non-metal elements: A case- control study	Forghani	5/29/2024	Journal of Environmental Pathology, Toxicology and Oncology	Excluded: Not related to our topic
Journal Article	A. Haga; H. Nagase; H. Kito; T. Sato	1998	Inhibition effect of propargylglycine on human fibrosarcoma HT-1080 cell invasiveness	Forghani	5/4/2024	Cancer Biochem Biophys	Excluded: Not related to our topic
Journal Article	A. Haga; H. Nagase; H. Kito; T. Sato	1998	Heavy metal loading enhances the murine tumor metastasis	Forghani	5/11/2024	Cancer Research Therapy & Control	Excluded: Not related to our topic
Journal Article	A. Haga; H. Nagase; H. Kito; T. Sato	1998	Correlation between host metallothioneins and collagenases in murine metastasis models	Forghani	5/12/2024	Cancer Research Therapy & Control	Excluded: Not related to our topic
Journal Article	B. Han; W. L. Jeng; R. Y. Chen; G. T. Fang; T. C. Hung; R. J. Tseng	1998	Estimation of target hazard quotients and potential health risks for metals by consumption of seafood in Taiwan	Forghani	5/10/2024	Arch Environ Contam Toxicol	Excluded: Not related to our topic
Journal Article	B. C. Han; W. L. Jeng; R. Y. Chen; G. T. Fang; T. C. Hung; R. J. Tseng	1998	Estimation of target hazard quotients and potential health risks for metals by consumption of seafood in Taiwan	Forghani	5/22/2024	Archives of Environmental Contamination and Toxicology	Excluded: Not related to our topic
Journal Article	C. Hu; G. Li; F. Tang	1998	[Antitumorigenic immunocompetence of alveolar macrophages in patients with lung cancer]	Forghani	5/27/2024	Hunan Yi Ke Da Xue Xue Bao	Excluded: Not related to our topic
Journal Article	C. Hu; G. Li; E. Wu	1998	[A study on the activity of nitric oxide in alveolar macrophages from patients with lung cancer]	Forghani	5/13/2024	Hunan Yi Ke Da Xue Xue Bao	Excluded: Not related to our topic
Journal Article	L. Järup; T. Bellander; C. Hogstedt; G. Spång	1998	Mortality and cancer incidence in Swedish battery workers exposed to cadmium and nickel	Forghani	5/24/2024	Occup Environ Med	Excluded: Not related to our topic
Journal Article	L. Jarup; M. Berglund; C. G. Elinder; G. Nordberg; M. Vahter	1998	Health effects of cadmium exposure - a review of the literature and a risk estimate - Preface	Forghani	5/22/2024	Scandinavian Journal of Work Environment & Health	Excluded: Not related to our topic
Conference Proceedings	T. Jin; J. Lu; M. Nordberg	1998	Toxicokinetics and biochemistry of cadmium with special emphasis on the role of metallothionein	Forghani	5/20/2024	NeuroToxicology	Excluded: Not related to our topic
Journal Article	T. Jin; J. Lu; M. Nordberg	1998	Toxicokinetics and biochemistry of cadmium with special emphasis on the role of metallothionein	Forghani	5/23/2024	Neurotoxicology	Excluded: Not related to our topic
Journal Article	T. Y. Jin; J. Lu; M. Nordberg	1998	Toxicokinetics and biochemistry of cadmium with special emphasis on the role of metallothionein	Forghani	5/17/2024	Neurotoxicology	Excluded: Not related to our topic
Journal Article	V. Jirik; P. Svrcinova; J. Burdova; V. Nemcova; S. Kaderka; J. Pavelka	1998	Evaluation of risk assessment from contaminating substances in foods produced in the Silesian region of the Czech Republic	Forghani	5/31/2024	Hygiena	Excluded: Not related to our topic
Journal Article	C. Johansen; J. H. Olsen	1998	Risk of cancer among Danish utility workers - A nationwide cohort study	Masoudnia	5/24/2024	American Journal of Epidemiology	Excluded: Not related to our topic
Journal Article	S. Jones; J. L. Yakel	1998	Ca2+ influx through voltage-gated Ca2+ channels regulates 5-HT3 receptor channel desensitization in rat glioma x mouse neuroblastoma hybrid NG108-15 cells	Forghani	5/23/2024	Journal of Physiology	Excluded: Not related to our topic
Journal Article	A. K. M. Kabzinski	1998	Application of covalent affinity chromatography with thiol-disulphide interchange for determination of environmental exposition to heavy metals based on the quantitative determination of Zn-thionein from physiological human fluids by indirect method based on analysis of metal contents	Forghani	5/14/2024	Biomedical Chromatography	Excluded: Not related to our topic
Journal Article	A. M. Kellerer; E. Nekolla	1998	Consideration on a limit for lifetime occupational radiation exposure	Masoudnia	5/22/2024	Radiation and Environmental Biophysics	Excluded: Not related to our topic
Journal Article	J. Liu; Y. Liu; S. S. M. Habeebu; C. D. Klaassen	1998	Metallothionein (MT)-null mice are sensitive to cisplatin-induced hepatotoxicity	Forghani	5/21/2024	Toxicology and Applied Pharmacology	Excluded: Not related to our topic
Journal Article	D. R. Lloyd; P. L. Carmichael; D. H. Phillips	1998	Comparison of the formation of 8-hydroxy-2'-deoxyguanosine and single- and double-strand breaks in DNA mediated by fenton reactions	Forghani	5/6/2024	Chem Res Toxicol	Excluded: Not related to our topic
Journal Article	P. Luoma	1998	Antioxidants, infections and environmental factors in health and disease in northern Finland	Forghani	5/22/2024	Int J Circumpolar Health	Excluded: Not related to our topic
Journal Article	T. Marshall; K. M. Williams	1998	Clinical analysis of human urinary proteins using high resolution electrophoresis methods	Forghani	5/4/2024	Electrophoresis	Excluded: Not related to our topic
Journal Article	T. Marshall; K. M. Williams	1998	High resolution two-dimensional electrophoresis of human urinary proteins	Forghani	5/30/2024	Analytica Chimica Acta	Excluded: Not related to our topic
Journal Article	S. Masunaga; K. Ono; Y. Sakurai; M. Suzuki; M. Takagaki; T. Kobayashi; Y. Kinashi; M. Akaboshi	1998	Responses of total and quiescent cell populations in solid tumors to boron and gadolinium neutron capture reaction using neutrons with two different energy spectra	Forghani	5/2/2024	Jpn J Cancer Res	Excluded: Not related to our topic
Journal Article	S. I. Masunaga; K. Ono; Y. Sakurai; M. Takagaki; T. Kobayashi; M. Suzuki; Y. Kinashi; M. Akaboshi	1998	Response of quiescent and total tumor cells in solid tumors to neutrons with various cadmium ratios	Forghani	5/5/2024	International Journal of Radiation Oncology Biology Physics	Excluded: Not related to our topic
Journal Article	W. G. McCluggage; P. Maxwell; H. Bharucha	1998	Immunohistochemical detection of metallothionein and MIB1 in uterine cervical squamous lesions	Forghani	5/13/2024	International Journal of Gynecological Pathology	Excluded: Not related to our topic
Conference Proceedings	D. McGregor	1998	Industrial chemicals and human cancer	Forghani	5/18/2024	Biotherapy	Excluded: Not related to our topic
Conference Proceedings	D. McGregor	1998	Mutagenic chemicals: Their significance	Forghani	5/27/2024	Biotherapy	Excluded: Not related to our topic
Journal Article	I. M. McKenna; T. Gordon; L. C. Chen; M. R. Anver; M. P. Waalkes	1998	Expression of metallothionein protein in the lungs of Wistar rats and C57 and DBA mice exposed to cadmium oxide fumes	Forghani	5/4/2024	Toxicol Appl Pharmacol	Excluded: Not related to our topic
Journal Article	A. Melville; A. Eastwood	1998	Management of lung cancer	Forghani	5/17/2024	Quality and Safety in Health Care	Excluded: Not related to our topic
Journal Article	C. Metayer; E. S. Johnson; J. C. Rice	1998	Nested case-control study of tumors of the hemopoietic and lymphatic systems among workers in the meat industry	Masoudnia	5/26/2024	American Journal of Epidemiology	Excluded: Not related to our topic
Journal Article	R. R. Misra; J. E. Page; G. T. Smith; M. P. Waalkes; A. Dipple	1998	Effect of cadmium exposure on background and anti-5 methylchrysene-1,2-dihydrodiol 3,4-epoxide-induced mutagenesis in the supF gene of pS189 in human Ad293 cells	Forghani	5/20/2024	Chem Res Toxicol	Excluded: Not related to our topic
Journal Article	R. R. Misra; G. T. Smith; M. P. Waalkes	1998	Evaluation of the direct genotoxic potential of cadmium in four different rodent cell lines	Forghani	5/21/2024	Toxicology	Excluded: Not related to our topic
Journal Article	T. Nagao	1998	Health Effects of Endocrine Disrupters	Forghani	5/13/2024	Japanese Journal of Toxicology and Environmental Health	Excluded: Not related to our topic
Journal Article	K. H. Neldner	1998	Zinc metabolism: Effects on skin and the GI tract	Forghani	5/22/2024	Medecine Biologie Environnement	Excluded: Not related to our topic
Journal Article	D. L. Nicholson; S. M. Purser; R. H. Maier	1998	Differential cytotoxicity of trace metals in cisplatin-sensitive and -resistant human ovarian cancer cells	Forghani	5/6/2024	BioMetals	Excluded: Not related to our topic
Journal Article	P. Nielsen; D. Nachtigall	1998	Iron supplementation in athletes. Current recommendations	Forghani	5/10/2024	Sports Medicine	Excluded: Not related to our topic
Journal Article	M. V. Nunes; E. H. Tajara	1998	Delayed effects of organochlorine pesticides in man	Masoudnia	5/6/2024	Revista de Saude Publica	Excluded: Not related to our topic
Journal Article	P. O'Brien; H. J. Salacinski	1998	Evidence that the reactions of cadmium in the presence of metallothionein can produce hydroxyl radicals	Forghani	5/26/2024	Archives of Toxicology	Excluded: Not related to our topic
Journal Article	I. O'Kelly; C. Peers; P. J. Kemp	1998	O2-sensitive K+ channels in neuroepithelial body-derived small cell carcinoma cells of the human lung	Forghani	5/10/2024	American Journal of Physiology - Lung Cellular and Molecular Physiology	Excluded: Not related to our topic
Journal Article	C. V. Parast; B. Mroczkowski; C. Pinko; S. Misialek; G. Khambatta; K. Appelt	1998	Characterization and kinetic mechanism of catalytic domain of human vascular endothelial growth factor receptor-2 tyrosine kinase (VEGFR2 TK), a key enzyme in angiogenesis	Forghani	5/29/2024	Biochemistry	Excluded: Not related to our topic
Journal Article	S. Peter; R. Schiele	1998	Raised incidence of renal cancer in an aluminium foundry	Forghani	5/16/2024	Arbeitsmedizin Sozialmedizin Umweltmedizin	Excluded: Not related to our topic
Journal Article	D. A. Savitz; D. P. Loomis; C. K. J. Tse	1998	Electrical occupations and neurodegenerative disease: Analysis of U.S. Mortality data	Masoudnia	5/6/2024	Archives of Environmental Health	Excluded: Not related to our topic
Journal Article	D. Schwela	1998	Health and air pollution - A developing country's perspective	Forghani	5/22/2024	World Clean Air Congress	Excluded: Not related to our topic
Journal Article	A. Seidler; H. Heiskel; R. Bickeböller; G. Elsner	1998	Association between diesel exposure at work and prostate cancer	Forghani	5/8/2024	Scand J Work Environ Health	Excluded: Not related to our topic
Journal Article	C. Series; I. Ghorayeb; S. Guez; C. V. Esquerre; P. Brochard; A. Poussin; J. Y. Lafitte; F. Pomies	1998	Occupational cadmium exposure and renal carcinoma: a case report	Forghani	6/1/2024	Revue De Medecine Interne	Excluded: Not related to our topic
Journal Article	C. Series; I. Ghorayeb; S. Guez; C. Verdun Esquerre; P. Brochard; A. Poussin; J. Y. Lafitte; F. Pomies	1998	Occupational cadmium exposure and renal carcinoma: A case report	Forghani	5/19/2024	Revue de Medecine Interne	Excluded: Not related to our topic
Journal Article	C. Series; I. Ghorayeb; S. Guez; C. Verdun Esquerre; P. Brochard; A. Poussin; J. Y. Lafitte; F. Pomies	1998	[Occupational exposure to cadmium and renal cancer. Apropos of a case]	Forghani	5/31/2024	Rev Med Interne	Excluded: Not related to our topic
Journal Article	D. Shen; I. Pastan; M. M. Gottesman	1998	Cross-resistance to methotrexate and metals in human cisplatin-resistant cell lines results from a pleiotropic defect in accumulation of these compounds associated with reduced plasma membrane binding proteins	Forghani	5/9/2024	Cancer Res	Excluded: Not related to our topic
Journal Article	D. W. Shen; I. Pastan; M. M. Gottesman	1998	Cross-resistance to methotrexate and metals in human cisplatin-resistant cell lines results from a pleiotropic defect in accumulation of these compounds associated with reduced plasma membrane binding proteins	Forghani	5/21/2024	Cancer Research	Excluded: Not related to our topic
Journal Article	H. Shimada; Y. H. Shiao; M. Shibata; M. P. Waalkes	1998	Cadmium suppresses apoptosis induced by chromium	Forghani	5/10/2024	J Toxicol Environ Health A	Excluded: Not related to our topic
Journal Article	M. P. Waalkes; S. Rehm	1998	Lack of carcinogenicity of cadmium chloride in female Syrian hamsters	Forghani	5/31/2024	Toxicology	Excluded: Not related to our topic
Journal Article	A. Wiela-Hojeńska; M. Hurkacz	1998	[The significance of beta 2-microglobulin in diagnosis and therapy]	Forghani	5/28/2024	Postepy Hig Med Dosw	Excluded: Not related to our topic
Journal Article	M. Younas; F. Shahzad; S. Afzal; M. I. Khan; K. Ali	1998	Assessment of Cd, Ni, Cu, and Pb pollution in Lahore, Pakistan	Forghani	5/28/2024	Environment International	Excluded: Not related to our topic
Journal Article	M. Yu; H. Qing; H. Guojian; Z. Shu; W. Wenqing; H. Youfeng; J. T. Kuikka	1998	Biodistribution of [64Cu]Cu2+ and variance of metallothionein during tumor treatment by copper	Forghani	5/13/2024	Nuclear Medicine and Biology	Excluded: Not related to our topic
Journal Article	K. Zhang; P. Mack; K. P. Wong	1998	Glutathione-related mechanisms in cellular resistance to anticancer drugs (Review)	Forghani	5/12/2024	International Journal of Oncology	Excluded: Cellular and molecular studies
Journal Article	N. Zhang; P. Chen; M. Gatei; S. Scott; K. K. Khanna; M. F. Lavin	1998	An anti-sense construct of full-length ATM cDNA imposes a radiosensitive phenotype on normal cells	Forghani	5/17/2024	Oncogene	Excluded: Not related to our topic
Journal Article	X. H. Zhang; I. Takenaka	1998	Incidence of apoptosis and metallothionein expression in renal cell carcinoma	Forghani	6/1/2024	British Journal of Urology	Excluded: Not related to our topic
Journal Article	T. Abe; S. Gotoh; K. Higashi	1999	Attenuation by glutathione of hsp72 gene expression induced by cadmium in cisplatin-resistant human ovarian cancer cells	Forghani	5/29/2024	Biochem Pharmacol	Excluded: Not related to our topic
Journal Article	T. Abe; S. Gotoh; K. Higashi	1999	Attenuation by glutathione of <i>hsp72</i> gene expression induced by cadmium in cisplatin-resistant human ovarian cancer cells	Forghani	5/21/2024	Biochemical Pharmacology	Excluded: Not related to our topic
Journal Article	T. Abe; S. Gotoh; K. Higashi	1999	Higher induction of heat shock protein 72 by heat stress in cisplatin-resistant than in cisplatin-sensitive cancer cells	Forghani	5/12/2024	Biochimica Et Biophysica Acta-Gene Structure and Expression	Excluded: Not related to our topic
Journal Article	T. V. Abernathy; K. B. Lee; R. J. Parker; E. Reed	1999	The measurement of cadmium in biological materials, using graphite furnace atomic absorption spectrometry with Zeeman background correction	Forghani	5/24/2024	Oncol Rep	Excluded: Not related to our topic
Journal Article	A. Aitio; A. Kallio	1999	Exposure and effect monitoring: A critical appraisal of their practical application	Forghani	5/17/2024	Toxicology Letters	Excluded: Not related to our topic
Journal Article	S. A. Benjegård; V. Sauret; P. Bernhardt; B. Wängberg; H. Ahlman; E. Forssell-Aronsson	1999	Evaluation of three gamma detectors for intraoperative detection of tumors using <SUP>111</SUP>In-labeled radiopharmaceuticals	Forghani	5/31/2024	Journal of Nuclear Medicine	Excluded: Not related to our topic
Journal Article	K. Bialkowski; A. Bialkowska; K. S. Kasprzak	1999	Cadmium(II), unlike nickel(II), inhibits 8-oxo-dGTPase activity and increases 8-oxo-dG level in DNA of the rat testis, a target organ for cadmium(II) carcinogenesis	Forghani	6/2/2024	Carcinogenesis	Excluded: Not related to our topic
Journal Article	C. Bolognesi; E. Landini; P. Roggieri; R. Fabbri; A. Viarengo	1999	Genotoxicity biomarkers in the assessment of heavy metal effects in mussels: Experimental studies	Forghani	5/18/2024	Environmental and Molecular Mutagenesis	Excluded: Not related to our topic
Journal Article	C. Boudet; D. Zmirou; M. Laffond; F. Balducci; J. L. Benoit-Guyod	1999	Health risk assessment of a modern municipal waste incinerator	Forghani	5/17/2024	Risk Anal	Excluded: Not related to our topic
Journal Article	S. F. Boulyga; H. Petri; I. V. Zhuk; N. V. Kanash; A. F. Malenchenko	1999	Neutron-activation analysis of trace elements in thyroids	Forghani	5/20/2024	Journal of Radioanalytical and Nuclear Chemistry	Excluded: Not related to our topic
Journal Article	M. S. Chen; A. Chan	1999	China's 'market economics in command': Footwear workers' health in jeopardy	Masoudnia	5/27/2024	International Journal of Health Services	Excluded: Not related to our topic
Journal Article	B. W. Chwirot; M. Kowalska; N. Sypniewska; Z. Michniewicz; M. Gra̧dziel	1999	Spectrally resolved fluorescence imaging of human colonic adenomas	Forghani	5/15/2024	Journal of Photochemistry and Photobiology B: Biology	Excluded: Not related to our topic
Journal Article	J. C. Cook; G. R. Klinefelter; J. F. Hardisty; R. M. Sharpe; P. M. D. Foster	1999	Rodent Leydig cell tumorigenesis: A review of the physiology, pathology, mechanisms, and relevance to humans	Forghani	5/22/2024	Critical Reviews in Toxicology	Excluded: Not related to our topic
Journal Article	J. M. Dement	1999	Re: Proportionate mortality among union members employed at three Texas refineries [2]	Masoudnia	5/14/2024	American Journal of Industrial Medicine	Excluded: Not related to our topic
Journal Article	B. J. Divine; K. P. Satin	1999	Re: Proportionate mortality among union members employed at three Texas refineries [1]	Masoudnia	5/3/2024	American Journal of Industrial Medicine	Excluded: Not related to our topic
Journal Article	I. Dovinová; A. Vachálková; L. Novotný	1999	Potential carcinogenicity of some transition metal ions	Forghani	5/30/2024	Biol Trace Elem Res	Excluded: Not related to our topic
Conference Proceedings	P. Ekman	1999	Genetic and environmental factors in prostate cancer genesis: Identifying high-risk cohorts	Forghani	5/8/2024	European Urology	Excluded: Not related to our topic
Journal Article	P. Ekman	1999	Genetic and environmental factors in prostate cancer genesis: identifying high-risk cohorts	Forghani	5/16/2024	Eur Urol	Excluded: Not related to our topic
Journal Article	P. J. Ferguson; C. Currie; M. D. Vincent	1999	Enhancement of platinum-drug cytotoxicity in a human head and neck squamous cell carcinoma line and its platinum-resistant variant by liposomal amphotericin B and phospholipase A2-II	Forghani	6/2/2024	Drug Metabolism and Disposition	Excluded: Not related to our topic
Journal Article	B. E. Fisher	1999	Testing their metal	Forghani	5/3/2024	Environ Health Perspect	Excluded: Not related to our topic
Journal Article	B. Florianczyk; L. Grzybowska	1999	Metallothionein and zinc level in breast cancer	Forghani	5/18/2024	Journal of Tumor Marker Oncology	Excluded: Not related to our topic
Journal Article	P. R. Fresquez; D. H. Kraig; M. A. Mullen; L. Naranjo Jr	1999	Radionuclides and trace elements in fish collected upstream and downstream of Los Alamos National Laboratory and the doses to humans from the consumption of muscle and bone	Forghani	5/31/2024	Journal of Environmental Science and Health - Part B Pesticides, Food Contaminants, and Agricultural Wastes	Excluded: Not related to our topic
Journal Article	J. Golowasch; L. F. Abbott; E. Marder	1999	Activity-dependent regulation of potassium currents in an identified neuron of the stomatogastric ganglion of the crab Cancer borealis	Forghani	5/4/2024	J Neurosci	Excluded: Not related to our topic
Conference Proceedings	D. C. Gupta; R. N. Yadava; E. Peters	1999	Environmental impact and health risk assessment of cadmium concentration found in waters around Mandideep Industrial Complex, District Raisen, Madhya Pradesh (India)	Forghani	5/31/2024	International Conference on Water, Environment, Ecology, Socioeconomics and Health Engineering (WEESHE)	Excluded: Not related to our topic
Conference Paper	D. C. Gupta; R. N. Yadava; E. Peters	1999	Environmental impact and health risk assessment of cadmium concentration found in waters around Mandideep Industrial Complex, District Raisen, Madhya Pradesh (India)	Forghani	5/16/2024	ENVIRONMENTAL MODELING	Excluded: Not related to our topic
Book Section	D. Hattis; P. Banati; R. Goble	1999	Distributions of individual susceptibility among humans for toxic effects - How much protection does the traditional tenfold factor provide for what fraction of which kinds of chemicals and effects?	Forghani	5/3/2024	Uncertainty in the Risk Assessment of Environmental and Occupational Hazards	Excluded: Not related to our topic
Journal Article	J. Hu; J. Little; T. Xu; X. Zhao; L. Guo; X. Jia; G. Huang; D. Bi; R. Liu	1999	Risk factors for meningioma in adults: a case-control study in northeast China	Forghani	5/6/2024	Int J Cancer	Excluded: Not related to our topic
Journal Article	J. Hu; J. Little; T. Xu; X. G. Zhao; L. H. Guo; X. Y. Jia; G. R. Huang; D. Z. Bi; R. Z. Liu	1999	Risk factors for meningioma in adults: A case-control study in northeast China	Forghani	5/25/2024	International Journal of Cancer	Excluded: Not related to our topic
Conference Proceedings	Anne Kazandjian; Vincent Prat; Herve Simon; Marcel Ricard; Jessica Bede	1999	Sentinel node in cancer diagnosis with surgical probes	Forghani	5/31/2024	Proceedings of SPIE - The International Society for Optical Engineering	Excluded: Not related to our topic
Journal Article	C. Kelley	1999	Cadmium therapeutic agents	Forghani	5/8/2024	Curr Pharm Des	Excluded: Not related to our topic
Journal Article	C. Kelley; D. E. Sargent; J. K. Uno	1999	Cadmium therapeutic agents	Forghani	5/26/2024	Current Pharmaceutical Design	Excluded: Not related to our topic
Journal Article	C. Keshava; N. Keshava; G. Zhou; W. Z. Whong; T. M. Ong	1999	Genomic instability in silica- and cadmium chloride-transformed BALB/c-3T3 and tumor cell lines by random amplified polymorphic DNA analysis	Forghani	5/23/2024	Mutat Res	Excluded: Not related to our topic
Journal Article	N. Keshava; T. M. Ong	1999	Occupational exposure to genotoxic agents	Forghani	5/13/2024	Mutation Research - Reviews in Mutation Research	Excluded: Not related to our topic
Journal Article	J. Kohout	1999	Does smoking cause deterioration of the prognosis in occupational disease?	Forghani	5/24/2024	Prakticky Lekar	Excluded: Not related to our topic
Journal Article	J. Kohout; Z. Ouda	1999	Occupational damage of the kidney and urinary pathways	Forghani	5/10/2024	Prakticky Lekar	Excluded: Not related to our topic
Journal Article	M. Kotrebai; S. M. Bird; J. F. Tyson; E. Block; P. C. Uden	1999	Characterization of selenium species in biological extracts by enhanced ion-pair liquid chromatography with inductively coupled plasma-mass spectrometry and by referenced electrospray ionization-mass spectrometry	Forghani	5/12/2024	Spectrochimica Acta Part B-Atomic Spectroscopy	Excluded: Not related to our topic
Journal Article	P. Lagiou; J. Wuu; A. Trichopoulou; C. C. Hsieh; H. O. Adami; D. Trichopoulos	1999	Diet and benign prostatic hyperplasia: A study in Greece	Forghani	5/4/2024	Urology	Excluded: Not related to our topic
Journal Article	C. L. Lee; X. L. Zhou; J. F. Harmon; R. W. Bartholomay; Y. D. Harker; R. J. Kudchadker	1999	Thermal neutron flux mapping in a head phantom	Forghani	6/1/2024	Nuclear Instruments & Methods in Physics Research Section a-Accelerators Spectrometers Detectors and Associated Equipment	Excluded: Not related to our topic
Journal Article	X. H. Li; K. M. Murphy; K. T. Palka; R. M. Surabhi; R. B. Gaynor	1999	The human T-cell leukemia virus type-1 Tax protein regulates the activity of the IkappaB kinase complex	Forghani	5/30/2024	J Biol Chem	Excluded: Not related to our topic
Journal Article	K. F. Lin; Y. L. Xiang; X. F. Liu; Z. L. Wu; S. G. F. Bukkens; M. Tommaseo; M. G. Paoletti	1999	Metallic elements in hair as a biomarker of human exposure to environmental pollution: A preliminary investigation in Hubei province	Forghani	5/18/2024	Critical Reviews in Plant Sciences	Excluded: Not related to our topic
Journal Article	T. D. B. Lyon; E. Aughey; R. Scott; G. S. Fell	1999	Cadmium concentrations in human kidney in the UK: 1978-1993	Forghani	5/21/2024	Journal of Environmental Monitoring	Excluded: Not related to our topic
Journal Article	J. A. Madej; H. Milnerowicz; S. Dzimira	1999	Immunohistochemical location of metallothionein (MT) in epithelial tumours in animals	Forghani	5/7/2024	Medycyna Weterynaryjna	Excluded: Animal studies
Journal Article	S. Majumder; K. Ghoshal; Z. Li; Y. Bo; S. T. Jacob	1999	Silencing of metallothionein-I gene in mouse lymphosarcoma cells by methylation	Forghani	5/17/2024	Oncogene	Excluded: Not related to our topic
Journal Article	S. Majumder; K. Ghoshal; Z. L. Li; Y. Bo; S. T. Jacob	1999	Silencing of metallothionein-I gene in mouse lymphosarcoma cells by methylation	Forghani	5/14/2024	Oncogene	Excluded: Not related to our topic
Journal Article	A. Malek; M. G. Khaledi	1999	Steroid analysis in single cells by capillary electrophoresis with collinear laser-induced fluorescence detection	Forghani	5/29/2024	Analytical Biochemistry	Excluded: Not related to our topic
Conference Proceedings	C. Maltoni; M. Soffritti; F. Belpoggi	1999	The scientific and methodological bases of experimental studies for detecting and quantifying carcinogenic risks	Forghani	5/11/2024	Annals of the New York Academy of Sciences	Excluded: Not related to our topic
Journal Article	M. A. McAleer; M. A. Breen; N. L. White; N. Matthews	1999	pABC11 (also known as MOAT-C and MRP5), a member of the ABC family of proteins, has anion transporter activity but does not confer multidrug resistance when overexpressed in human embryonic kidney 293 cells	Forghani	5/13/2024	Journal of Biological Chemistry	Excluded: Not related to our topic
Conference Proceedings	C. Méplan; P. Hainaut	1999	Molecular alchemy of the tumor suppressor protein p53: Metals and cell growth control	Forghani	5/6/2024	Journal of Trace Elements in Experimental Medicine	Excluded: Cellular and molecular studies
Journal Article	C. Méplan; P. Hainaut	1999	Molecular alchemy of the tumor suppressor protein p53:: Metals and cell growth control	Forghani	5/18/2024	Journal of Trace Elements in Experimental Medicine	Excluded: Cellular and molecular studies
Journal Article	C. Méplan; K. Mann; P. Hainaut	1999	Cadmium induces conformational modifications of wild-type p53 and suppresses p53 response to DNA damage in cultured cells	Forghani	5/29/2024	J Biol Chem	Excluded: Not related to our topic
Conference Proceedings	C. Méplan; G. Verhaegh; M. J. Richard; P. Hainaut	1999	Metal ions as regulators of the conformation and function of the tumour suppressor protein p53: Implications for carcinogenesis	Forghani	5/16/2024	Proceedings of the Nutrition Society	Excluded: Not related to our topic
Journal Article	C. Méplan; G. Verhaegh; M. J. Richard; P. Hainaut	1999	Metal ions as regulators of the conformation and function of the tumour suppressor protein p53: implications for carcinogenesis	Forghani	5/23/2024	Proc Nutr Soc	Excluded: Not related to our topic
Conference Proceedings	B. Oberheitmann; J. Schäfer; H. Dally; A. Garms; R. Frentzel-Beyme; W. Hoffmann	1999	The chromosome-based challenge assay using fluorescence in situ hybridization: A possible test for increased cancer susceptibility	Forghani	5/25/2024	Mutation Research - Fundamental and Molecular Mechanisms of Mutagenesis	Excluded: Not related to our topic
Journal Article	B. Oberheitmann; J. Schäfer; H. Dally; A. Garms; R. Frentzel-Beyme; W. Hoffmann	1999	The chromosome-based challenge assay using fluorescence in situ hybridization: a possible test for increased cancer susceptibility	Forghani	6/2/2024	Mutat Res	Excluded: Not related to our topic
Journal Article	E. Pira; M. Turbiglio; M. Maroni; P. Carrer; C. La Vecchia; E. Negri; R. Iachetta	1999	Mortality among workers in the geothermal power plants at Larderello, Italy	Masoudnia	5/11/2024	American Journal of Industrial Medicine	Excluded: Not related to our topic
Journal Article	B. Ritz; H. Morgenstern; J. Froines; B. B. Young	1999	Effects of exposure to external ionizing radiation on cancer mortality in nuclear workers monitored for radiation at rocketdyne/atomics international	Masoudnia	5/18/2024	American Journal of Industrial Medicine	Excluded: Not related to our topic
Journal Article	C. F. Robinson; M. Petersen; S. Palu	1999	Mortality patterns among electrical workers employed in the U.S. construction industry, 1982-1987	Masoudnia	5/31/2024	American Journal of Industrial Medicine	Excluded: Not related to our topic
Journal Article	K. Rothwell; G. Finch; L. Fishbein; D. Krewski; G. Pershagen; H. P. Witschi; D. Jarosinska; G. Kazantzis; U. Keil; E. Smith; L. Van Bree	1999	Health effects of interactions between tobacco use and exposure to other agents	Forghani	5/28/2024	Environmental Health Criteria	Excluded: Not related to our topic
Journal Article	K. Salnikow; W. G. An; G. Melillo; M. V. Blagosklonny; M. Costa	1999	Nickel-induced transformation shifts the balance between HIF-1 and p53 transcription factors	Forghani	6/1/2024	Carcinogenesis	Excluded: Not related to our topic
Conference Proceedings	G. S. Senesi; G. Baldassarre; N. Senesi; B. Radina	1999	Trace element inputs into soils by anthropogenic activities and implications for human health	Forghani	5/6/2024	Chemosphere	Excluded: Not related to our topic
Journal Article	G. S. Senesi; G. Baldassarre; N. Senesi; B. Radina	1999	Trace element inputs into soils by anthropogenic activities and implications for human health	Forghani	5/30/2024	Chemosphere	Excluded: Not related to our topic
Journal Article	H. Shimada; W. Achanzar; M. P. Waalkes; J. F. Hochadel	1999	Testosterone pretreatment enhances cadmium-induced increases in c-myc and c-jun transcript levels in 16 myoblasts	Forghani	5/13/2024	Toxic Substance Mechanisms	Excluded: Not related to our topic
Journal Article	K. T. Shiverick; C. Salafia	1999	Cigarette smoking and pregnancy I: ovarian, uterine and placental effects	Forghani	5/28/2024	Placenta	Excluded: Not related to our topic
Journal Article	K. T. Shiverick; C. Salafia	1999	Cigarette smoking and pregnancy - I: Ovarian, uterine and placental effects	Forghani	5/23/2024	Placenta	Excluded: Not related to our topic
Journal Article	X. O. Shu; P. Stewart; W. Q. Wen; D. Han; J. D. Potter; J. D. Buckley; E. Heineman; L. L. Robison	1999	Parental occupational exposure to hydrocarbons and risk of acute lymphocytic leukemia in offspring	Masoudnia	5/30/2024	Cancer Epidemiology Biomarkers and Prevention	Excluded: Not related to our topic
Journal Article	M. J. Siegsmund; C. Marx; O. Seemann; B. Schummer; A. Steidler; L. Toktomambetova; K. U. Köhrmann; J. Rassweiler; P. Alken	1999	Cisplatin-resistant bladder carcinoma cells: Enhanced expression of metallothioneins	Forghani	5/18/2024	Urological Research	Excluded: Not related to our topic
Journal Article	L. Simonato	1999	Lung cancer risk associated with occupational exposure	Forghani	5/20/2024	European Respiratory Monograph	Excluded: Not related to our topic
Journal Article	T. Sorahan; L. Hamilton; K. Gardiner; J. T. Hodgson; J. M. Harrington	1999	Maternal occupational exposure to electromagnetic fields before, during, and after pregnancy in relation to risks of childhood cancers: Findings from the Oxford Survey of Childhood Cancers, 1953-1981 deaths	Masoudnia	5/25/2024	American Journal of Industrial Medicine	Excluded: Not related to our topic
Conference Proceedings	L. Stayner; A. J. Bailer; R. Smith; S. Gilbert; F. Rice; E. Kuempel	1999	Sources of uncertainty in dose-response modeling of epidemiological data for cancer risk assessment	Forghani	6/2/2024	Annals of the New York Academy of Sciences	Excluded: Not related to our topic
Journal Article	L. Stayner; A. J. Bailer; R. Smith; S. Gilbert; F. Rice; E. Kuempel	1999	Sources of uncertainty in dose-response modeling of epidemiological data for cancer risk assessment	Forghani	5/2/2024	Ann N Y Acad Sci	Excluded: Not related to our topic
Book Section	L. Stayner; A. J. Bailer; R. Smith; S. Gilbert; F. Rice; E. Kuempel	1999	Sources of uncertainty in dose-response modeling of epidemiological data for cancer risk assessment	Forghani	5/7/2024	Uncertainty in the Risk Assessment of Environmental and Occupational Hazards	Excluded: Not related to our topic
Journal Article	G. Sun; R. J. Budde	1999	Substitution studies of the second divalent metal cation requirement of protein tyrosine kinase CSK	Forghani	5/31/2024	Biochemistry	Excluded: Not related to our topic
Journal Article	H. Sun; H. Li; I. Harvey; P. J. Sadler	1999	Interactions of bismuth complexes with metallothionein(II)	Forghani	5/29/2024	J Biol Chem	Excluded: Not related to our topic
Journal Article	K. Takahashi; M. Nakayama; K. Takeda; H. Fujita; S. Shibahara	1999	Suppression of heme oxygenase-1 mRNA expression by interferon-γ in human glioblastoma cells	Forghani	5/13/2024	Journal of Neurochemistry	Excluded: Not related to our topic
Journal Article	S. R. Tipnis; D. G. Blake; A. G. Shepherd; L. I. McLellan	1999	Overexpression of the regulatory subunit of γ-glutamylcysteine synthetase in HeLa cells increases γ-glutamylcysteine synthetase activity and confers drug resistance	Forghani	5/27/2024	Biochemical Journal	Excluded: Not related to our topic
Journal Article	S. R. Tipnis; D. G. Blake; A. G. Shepherd; L. I. McLellan	1999	Overexpression of the regulatory subunit of gamma-glutamylcysteine synthetase in HeLa cells increases gamma-glutamylcysteine synthetase activity and confers drug resistance	Forghani	5/21/2024	Biochem J	Excluded: Not related to our topic
Journal Article	M. H. Tsuji; T. Yanagawa; S. Iwasa; K. Tabuchi; K. Onizawa; S. Bannai; H. Toyooka; H. Yoshida	1999	Heme oxygenase-1 expression in oral squamous cell carcinoma as involved in lymph node metastasis	Forghani	5/15/2024	Cancer Letters	Excluded: Not related to our topic
Journal Article	J. Vansteenkiste; B. Nemery; M. Demedts	1999	Environment, hobby, profession and the lungs: Lung carcinoma	Forghani	5/16/2024	Tijdschrift voor Geneeskunde	Excluded: Not related to our topic
Journal Article	L. Vernhet; A. Courtois; N. Allain; L. Payen; J. P. Anger; A. Guillouzo; O. Fardel	1999	Overexpression of the multidrug resistance-associated protein (MRP1) in human heavy metal-selected tumor cells	Forghani	5/18/2024	FEBS Lett	Excluded: Not related to our topic
Journal Article	M. P. Waalkes; M. Anver; B. A. Diwan	1999	Carcinogenic effects of cadmium in the noble (NBL/Cr) rat: induction of pituitary, testicular, and injection site tumors and intraepithelial proliferative lesions of the dorsolateral prostate	Forghani	5/26/2024	Toxicol Sci	Excluded: Not related to our topic
Journal Article	M. P. Waalkes; M. R. Anver; B. A. Diwan	1999	Chronic toxic and carcinogenic effects of oral cadmium in the Noble (NBL/Cr) rat: induction of neoplastic and proliferative lesions of the adrenal, kidney, prostate, and testes	Forghani	5/27/2024	J Toxicol Environ Health A	Excluded: Not related to our topic
Journal Article	M. P. Waalkes; B. A. Diwan	1999	Cadmium-induced inhibition of the growth and metastasis of human lung carcinoma xenografts: role of apoptosis	Forghani	5/9/2024	Carcinogenesis	Excluded: Not related to our topic
Journal Article	T. Wroñska-Nofer; J. Wisniewska-Knypl; E. Dziubaltowska; K. Wyszyñska	1999	Prooxidative and genotoxic effect of transition metals (cadmium, nickel, chromium, and vanadium) in mice	Forghani	5/16/2024	Trace Elements and Electrolytes	Excluded: Not related to our topic
Journal Article	S. Zevin; N. L. Benowitz	1999	Drug interactions with tobacco smoking. An update	Forghani	5/16/2024	Clin Pharmacokinet	Excluded: Not related to our topic
Journal Article	S. Zevin; N. L. Benowitz	1999	Drug interactions with tobacco smoking - An update	Forghani	5/15/2024	Clinical Pharmacokinetics	Excluded: Not related to our topic
Journal Article		2000	News: Something in the air at AEA	Forghani	5/30/2024	Process Engineering	Excluded: Missing authors or title
Journal Article	W. E. Achanzar; K. B. Achanzar; J. G. Lewis; M. M. Webber; M. P. Waalkes	2000	Cadmium induces c-myc, p53, and c-jun expression in normal human prostate epithelial cells as a prelude to apoptosis	Forghani	5/2/2024	Toxicol Appl Pharmacol	Excluded: Not related to our topic
Journal Article	W. E. Achanzar; K. B. Achanzar; J. G. Lewis; M. M. Webber; M. P. Waalkes	2000	Cadmium induces c-<i>myc</i>, <i>p53</i>, and c-<i>jun</i> expression in normal human prostate epithelial cells as a prelude to apoptosis	Forghani	5/31/2024	Toxicology and Applied Pharmacology	Excluded: Not related to our topic
Conference Proceedings	S. Artjushenko; N. Afanasyeva; R. Bruch; G. Daniellian; E. Stepanov	2000	PIR-fiber spectroscopy with FTIR and TDL spectrometers in the middle infrared range of spectra	Forghani	5/14/2024	2nd International Conference on Subsurface Sensing Technologies and Applications	Excluded: Not related to our topic
Conference Paper	S. Artjushenko; N. Afanasyeva; R. Bruch; G. Daniellian; E. Stepanov	2000	PIR-fiber spectroscopy with FTIR and TDL spectrometers in the middle infrared range of spectra	Forghani	5/23/2024	SUBSURFACE SENSING TECHNOLOGIES AND APPLICATIONS II	Excluded: Not related to our topic
Journal Article	P. Baumann; F. Fietze; C. Witt	2000	Significance of smoking in pulmonary medicine and current concepts in smoking cessation	Forghani	5/8/2024	Atemwegs- und Lungenkrankheiten	Excluded: Not related to our topic
Journal Article	D. Bayliss; B. Sonawane	2000	Issues for discussion: Benzene-induced leukemia - Human studies	Masoudnia	5/11/2024	Journal of Toxicology and Environmental Health - Part A	Excluded: Not related to our topic
Journal Article	A. Berndt; S. Rathee; D. W. Rickey; J. Bews	2000	An eight-channel detector for an192Ir brachytherapy source-based computed tomography scanner	Forghani	5/16/2024	IEEE Transactions on Nuclear Science	Excluded: Not related to our topic
Journal Article	A. Berndt; S. Rathee; D. W. Rickey; J. Bews	2000	An eight-channel detector for an <SUP>192</SUP>Ir brachytherapy source-based computed tomography scanner	Forghani	6/2/2024	Ieee Transactions on Nuclear Science	Excluded: Not related to our topic
Journal Article	J. D. Bowman; M. M. Methner	2000	Hazard surveillance for industrial magnetic fields: II. Field characteristics from waveform measurements	Masoudnia	5/19/2024	Annals of Occupational Hygiene	Excluded: Not related to our topic
Journal Article	K. V. Brix; R. D. Cardwell; D. G. Henderson; A. R. Marsden	2000	Site-specific marine water-quality criterion for cyanide	Forghani	5/31/2024	Environmental Toxicology and Chemistry	Excluded: Not related to our topic
Journal Article	L. Broday; W. Peng; M. H. Kuo; K. Salnikow; M. Zoroddu; M. Costa	2000	Nickel compounds are novel inhibitors of histone H4 acetylation	Forghani	5/31/2024	Cancer Res	Excluded: Not related to our topic
Journal Article	S. M. Chuang; I. C. Wang; J. L. Yang	2000	Roles of JNK, p38 and ERK mitogen-activated protein kinases in the growth inhibition and apoptosis induced by cadmium	Forghani	5/28/2024	Carcinogenesis	Excluded: Not related to our topic
Journal Article	J. J. Collins; S. G. Riordan	2000	Mortality surveillance and occupational hazards: The Solutia mortality experience 1980-94	Masoudnia	5/26/2024	Occupational and Environmental Medicine	Excluded: Not related to our topic
Journal Article	T. P. Coogan; W. E. Achanzar; M. P. Waalkes	2000	Spontaneous transformation of cultured rat liver (TRL 1215) cells is associated with down-regulation of metallothionein: implications for sensitivity to cadmium cytotoxicity and genotoxicity	Forghani	5/19/2024	J Environ Pathol Toxicol Oncol	Excluded: Not related to our topic
Journal Article	F. Croute; B. Beau; C. Arrabit; Y. Gaubin; F. Delmas; J. C. Murat; J. P. Soleilhavoup	2000	Pattern of stress protein expression in human lung cell-line A549 after short- or long-term exposure to cadmium	Forghani	5/10/2024	Environ Health Perspect	Excluded: Not related to our topic
Journal Article	W. Delank; B. Khanavkar; J. A. Nakhosteen; W. Stoll	2000	A pilot study of autofluorescent endoscopy for the in vivo detection of laryngeal cancer	Forghani	5/12/2024	Laryngoscope	Excluded: Not related to our topic
Journal Article	P. Elliott; R. Arnold; S. Cockings; N. Eaton; L. Järup; J. Jones; M. Quinn; M. Rosato; I. Thornton; M. Toledano; E. Tristan; J. Wakefield	2000	Risk of mortality, cancer incidence, and stroke in a population potentially exposed to cadmium	Forghani	6/1/2024	Occup Environ Med	Excluded: Not related to our topic
Journal Article	P. Elliott; M. Toledano; E. Tristan; J. Wakefield; R. Arnold; S. Cockings; N. Eaton; L. Järup; J. Jones; M. Quinn; M. Rosato; I. Thornton	2000	Risk of mortality, cancer incidence, and stroke in a population potentially exposed to cadmium	Forghani	6/2/2024	Occupational and Environmental Medicine	Excluded: Not related to our topic
Journal Article	J. D. Eneman; R. J. Potts; M. Osier; G. S. Shukla; C. H. Lee; J. F. Chiu; B. A. Hart	2000	Suppressed oxidant-induced apoptosis in cadmium adapted alveolar epithelial cells and its potential involvement in cadmium carcinogenesis	Forghani	5/12/2024	Toxicology	Excluded: Not related to our topic
Journal Article	B. Floriañczyk; L. Grzybowska	2000	Metallothione in levels in cell fractions from breast cancer tissues	Forghani	5/13/2024	Acta Oncol	Excluded: Not related to our topic
Journal Article	L. Frazer	2000	Lipid lather removes metals	Forghani	5/18/2024	Environ Health Perspect	Excluded: Not related to our topic
Journal Article	J. F. Gamble; R. J. Lewis; G. Jorgensen	2000	Mortality among three refinery/petrochemical plant cohorts. II. Retirees	Masoudnia	5/31/2024	Journal of Occupational and Environmental Medicine	Excluded: Not related to our topic
Journal Article	M. S. Gomez Alcalde	2000	Occupational environmentral exposition at cadmium and cancer	Forghani	5/2/2024	Mapfre Medicina	Excluded: Not related to our topic
Journal Article	B. C. Han; W. L. Jeng; T. C. Hung; Y. C. Ling; M. J. Shieh; L. C. Chien	2000	Estimation of metal and organochlorine pesticide exposures and potential health threat by consumption of oysters in Taiwan	Forghani	5/17/2024	Environmental Pollution	Excluded: Not related to our topic
Journal Article	D. E. Hathway	2000	Toxic action/toxicity	Forghani	5/11/2024	Biological Reviews	Excluded: Not related to our topic
Journal Article	T. He; D. Wei; D. Fabris; C. Fenselau	2000	Intracellular sequestration of anti-tumor drugs by metallothionein	Forghani	5/12/2024	Cell Mol Biol (Noisy-le-grand)	Excluded: Cellular and molecular studies
Journal Article	J. Holford; P. J. Beale; F. E. Boxall; S. Y. Sharp; L. R. Kelland	2000	Mechanisms of drug resistance to the platinum complex ZD0473 in ovarian cancer cell lines	Forghani	5/2/2024	Eur J Cancer	Excluded: Not related to our topic
Journal Article	H. Horiguchi; F. Kayama; E. Oguma; W. G. Willmore; P. Hradecky; H. F. Bunn	2000	Cadmium and platinum suppression of erythropoietin production in cell culture: clinical implications	Forghani	6/2/2024	Blood	Excluded: Not related to our topic
Conference Proceedings	P. Howard; C. G. Billings	2000	Dynamics and clinical effects of nonferrous metals in the human body	Forghani	5/19/2024	Monaldi Archives for Chest Disease	Excluded: Not related to our topic
Journal Article	P. Howard; C. G. Billings	2000	Dynamics and clinical effects of nonferrous metals in the human body	Forghani	6/2/2024	Monaldi Arch Chest Dis	Excluded: Not related to our topic
Journal Article	Y. L. Huang; S. Batterman	2000	Residence location as a measure of environmental exposure: A review of air pollution epidemiology studies	Forghani	5/18/2024	Journal of Exposure Analysis and Environmental Epidemiology	Excluded: Not related to our topic
Journal Article	W. W. Huebner; J. A. Joy; C. N. Correa; V. W. Chen; B. R. Friedlander; X. C. Wu; G. Jorgensen; F. A. Bhojani; C. H. Friedmann; B. A. Schmidt; E. A. Sales	2000	Incidence of lymphohaematopoietic malignancies in a petrochemical industry cohort: 1983-94 follow up	Masoudnia	5/29/2024	Occupational and Environmental Medicine	Excluded: Not related to our topic
Journal Article	S. Isonishi; K. Ohkawa; T. Tanaka; S. B. Howell	2000	Depletion of protein kinase C (PKC) by 12-O-tetradecanoylphorbol-13-acetate (TPA) enhances platinum drug sensitivity in human ovarian carcinoma cells	Forghani	5/7/2024	Br J Cancer	Excluded: Not related to our topic
Journal Article	S. Isonishi; K. Ohkawa; T. Tanaka; S. B. Howell	2000	Depletion of protein kinase C (PKC) by 12-<i>O</i>-tetradecanoylphorbol-13-acetate (TPA) enhances platinum drug sensitivity in human ovarian carcinoma cells	Forghani	5/22/2024	British Journal of Cancer	Excluded: Not related to our topic
Journal Article	S. Johnson	2000	Iron catalyzed oxidative damage, in spite of normal ferritin and transferrin saturation levels and its possible role in Werner's syndrome, Parkinson's disease, cancer, gout, rheumatoid arthritis, etc	Forghani	5/14/2024	Med Hypotheses	Excluded: Not related to our topic
Journal Article	K. S. Kasprzak; K. Bialkowski	2000	Inhibition of antimutagenic enzymes, 8-oxo-dGTPases, by carcinogenic metals. Recent developments	Forghani	5/5/2024	J Inorg Biochem	Excluded: Not related to our topic
Journal Article	U. Keil	2000	Smoking - The risk factor number one	Forghani	5/12/2024	Zeitschrift fur Umweltmedizin	Excluded: Not related to our topic
Journal Article	P. Kelleher; K. Pacheco; L. S. Newman	2000	Inorganic dust pneumonias: the metal-related parenchymal disorders	Forghani	5/22/2024	Environ Health Perspect	Excluded: Not related to our topic
Journal Article	M. Komatsu; T. Sumizawa; M. Mutoh; Z. S. Chen; K. Terada; T. Furukawa; X. L. Yang; H. Gao; N. Miura; T. Sugiyama; S. Akiyama	2000	Copper-transporting P-type adenosine triphosphatase (ATP7B) is associated with cisplatin resistance	Forghani	5/30/2024	Cancer Res	Excluded: Not related to our topic
Journal Article	F. Kozisek	2000	Drinking water and cancer: What ensues from epidemiological studies	Forghani	5/4/2024	Hygiena	Excluded: Not related to our topic
Journal Article	R. J. Lewis; A. R. Schnatter; A. M. Katz; F. S. Thompson; N. Murray; G. Jorgensen; G. Theriault	2000	Updated mortality among diverse operating segments of a petroleum company	Masoudnia	5/6/2024	Occupational and Environmental Medicine	Excluded: Not related to our topic
Journal Article	B. Q. Liu; S. L. Yuan; L. Ding	2000	Simultaneous determination of zinc, cadmium, lead and copper in cancer tissues by differential pulse anodic stripping voltammetry	Forghani	5/5/2024	Chinese Journal of Analytical Chemistry	Excluded: Not related to our topic
Journal Article	J. Liu; Y. P. Liu; S. M. Habeebu; M. P. Waalkes; C. D. Klaassen	2000	Chronic combined exposure to cadmium and arsenic exacerbates nephrotoxicity, particularly in metallothionein-I/II null mice	Forghani	5/3/2024	Toxicology	Excluded: Not related to our topic
Journal Article	J. C. Mariño-Balsa; E. Poza; E. Vázquez; R. Beiras	2000	Comparative toxicity of dissolved metals to early larval stages of <i>Palaemon</i> <i>serratus</i>, <i>Maja</i> <i>squinado</i>, and <i>Homarus</i> <i>gammarus</i> (Crustacea:Decapoda)	Forghani	5/14/2024	Archives of Environmental Contamination and Toxicology	Excluded: Not related to our topic
Conference Proceedings	C. Méplan; M. J. Richard; P. Hainaut	2000	Redox signalling and transition metals in the control of the p53 pathway	Forghani	5/28/2024	Biochemical Pharmacology	Excluded: Not related to our topic
Journal Article	C. Méplan; M. J. Richard; P. Hainaut	2000	Metalloregulation of the tumor suppressor protein p53: zinc mediates the renaturation of p53 after exposure to metal chelators in vitro and in intact cells	Forghani	5/8/2024	Oncogene	Excluded: Not related to our topic
Journal Article	C. Méplan; M. J. Richard; P. Hainaut	2000	Redox signalling and transition metals in the control of the p53 pathway	Forghani	5/5/2024	Biochemical Pharmacology	Excluded: Not related to our topic
Journal Article	Z. N. Mo; W. H. Huang; J. Chen; X. Huang; S. C. Zhang	2000	Early and late long-term effects of vasectomy on Zn, Cd, and Cu levels in prostatic fluid and serum	Forghani	5/3/2024	Asian Journal of Andrology	Excluded: Not related to our topic
Journal Article	K. Nemoto; Y. Kondo; S. Himeno; Y. Suzuki; S. Hara; M. Akimoto; N. Imura	2000	Modulation of telomerase activity by zinc in human prostatic and renal cancer cells	Forghani	5/2/2024	Biochem Pharmacol	Excluded: Not related to our topic
Journal Article	C. Nicot; R. Mahieux; R. Opavsky; A. Cereseto; L. Wolff; J. N. Brady; G. Franchini	2000	HTLV-I Tax transrepresses the human c-Myb promoter independently of its interaction with CBP or p300	Forghani	5/20/2024	Oncogene	Excluded: Not related to our topic
Journal Article	G. Nordberg; T. Jin; P. Leffler; M. Svensson; T. Zhou; M. Nordberg	2000	Metallothioneins and diseases with special reference to cadmium poisoning	Forghani	5/21/2024	Analusis	Excluded: Not related to our topic
Conference Proceedings	I. O'Kelly; C. Peers; P. J. Kemp	2000	O2-sensing by model airway chemoreceptors: Hypoxic inhibition of K+ channels in H146 cells	Forghani	5/19/2024	Advances in Experimental Medicine and Biology	Excluded: Not related to our topic
Journal Article	I. A. Ojajärvi; T. J. Partanen; A. Ahlbom; P. Boffetta; T. Hakulinen; N. Jourenkova; T. P. Kauppinen; M. Kogevinas; M. Porta; H. U. Vainio; E. Weiderpass; C. H. Wesseling	2000	Occupational exposures and pancreatic cancer: a meta-analysis	Forghani	5/6/2024	Occup Environ Med	Excluded: Not related to our topic
Journal Article	I. A. Ojajärvi; H. U. Vainio; E. Weiderpass; C. H. Wesseling; T. J. Partanen; A. Ahlbom; P. Boffetta; T. Hakulinen; N. Jourenkova; T. P. Kauppinen; M. Kogevinas; M. Porta	2000	Occupational exposures and pancreatic cancer: A meta-analysis	Forghani	6/2/2024	Occupational and Environmental Medicine	Excluded: Not related to our topic
Journal Article	M. J. Olmstead	2000	Heavy metal sources, effects, and detoxification	Forghani	6/2/2024	Alternative and Complementary Therapies	Excluded: Not related to our topic
Journal Article	B. Pesch; J. Haerting; U. Ranft; A. Klimpel; B. Oelschlägel; W. Schill	2000	Occupational risk factors for renal cell carcinoma: agent-specific results from a case-control study in Germany. MURC Study Group. Multicenter urothelial and renal cancer study	Forghani	5/11/2024	Int J Epidemiol	Excluded: Not related to our topic
Journal Article	B. Pesch; J. Haerting; U. Ranft; A. Klimpel; B. Oelschlägel; W. Schill; W. Barth; U. Brettschneider; E. Bronder; K. Farker; J. Faßbinder; R. Frentzel-Beyme; E. Greiser; K. Greiser; L. Heinemann; A. Hoffmann; W. Hoffmann; W. Hofmann; C. Lautenschläger; U. Matz; M. Molzahn; W. Pommer; M. Steinkohl	2000	Occupational risk factors for renal cell carcinoma: Agent-specific results from a case-control study in Germany	Forghani	5/31/2024	International Journal of Epidemiology	Excluded: Not related to our topic
Journal Article	B. Pesch; J. Haerting; U. Ranft; A. Klimpel; B. Oelschlägel; W. Schill; Murc Study Grp	2000	Occupational risk factors for renal cell carcinoma:: agent-specific results from it case-control study in Germany	Forghani	5/27/2024	International Journal of Epidemiology	Excluded: Not related to our topic
Journal Article	R. Philipp; A. Hughes; P. Elliott; L. Jarup; M. Quinn; I. Thornton	2000	Health risks from exposure to cadmium in soil (multiple letters) [1]	Forghani	5/29/2024	Occupational and Environmental Medicine	Excluded: Not related to our topic
Journal Article	F. Pinot; S. E. Kreps; M. Bachelet; P. Hainaut; M. Bakonyi; B. S. Polla	2000	Cadmium in the environment: Sources, mechanisms of biotoxicity, and biomarkers	Forghani	5/2/2024	Reviews on Environmental Health	Excluded: Not related to our topic
Journal Article	B. Pinson; I. Sagot; B. Daignan-Fornier	2000	Identification of genes affecting selenite toxicity and resistance in Saccharomyces cerevisiae	Forghani	5/9/2024	Mol Microbiol	Excluded: Not related to our topic
Journal Article	B. Pinson; I. Sagot; B. Daignan-Fornier	2000	Identification of genes affecting selenite toxicity and resistance in <i>Saccharomyces cerevisiae</i>	Forghani	5/12/2024	Molecular Microbiology	Excluded: Not related to our topic
Journal Article	H. R. Pohl; N. Roney; C. H. S. J. Chou; S. Wilbur; Y. W. Stevens; S. Ostrowski; P. M. Allred; M. Fay; C. A. Tylenda	2000	Latency periods for selected health effects of ATSDR's top priority list substances	Forghani	5/20/2024	Environmental Epidemiology and Toxicology	Excluded: Not related to our topic
Journal Article	A. S. Prakash; H. P. Tran; C. Peng; S. R. Koyalamudi; C. T. Dameron	2000	Kinetics of DNA alkylation, depurination and hydrolysis of <i>anti</i> diol epoxide of benzo(a)pyrene and the effect of cadmium on DNA alkylation	Forghani	5/23/2024	Chemico-Biological Interactions	Excluded: Not related to our topic
Journal Article	L. A. Ridnour; J. E. Sim; M. A. Hayward; D. A. Wink; S. M. Martin; G. R. Buettner; D. R. Spitz	2000	A spectrophotometric method for the direct detection and quantitation of nitric oxide, nitrite, and nitrate in cell culture media	Forghani	5/4/2024	Anal Biochem	Excluded: Not related to our topic
Journal Article	E. H. Romach; C. Q. Zhao; L. M. Del Razo; M. E. Cebrián; M. P. Waalkes	2000	Studies on the mechanisms of arsenic-induced self tolerance developed in liver epithelial cells through continuous low-level arsenite exposure	Forghani	5/4/2024	Toxicol Sci	Excluded: Not related to our topic
Journal Article	K. K. Rozman	2000	The role of time in toxicology or Haber's c x t product	Forghani	5/3/2024	Toxicology	Excluded: Not related to our topic
Journal Article	P. B. Ryan; N. Huet; D. L. MacIntosh	2000	Longitudinal investigation of exposure to arsenic, cadmium, and lead in drinking water	Forghani	5/15/2024	Environ Health Perspect	Excluded: Not related to our topic
Journal Article	G. Sava; A. Bergamo	2000	Ruthenium-based compounds and tumour growth control (review)	Forghani	5/9/2024	Int J Oncol	Excluded: Not related to our topic
Journal Article	R. Schnatter	2000	Petroleum worker studies and benzene risk assessment	Masoudnia	5/30/2024	Journal of Toxicology and Environmental Health - Part A	Excluded: Not related to our topic
Journal Article	G. N. Schrauzer	2000	Anticarcinogenic effects of selenium	Forghani	6/2/2024	Cell Mol Life Sci	Excluded: Not related to our topic
Journal Article	G. G. Schwartz; I. M. Reis	2000	Is cadmium a cause of human pancreatic cancer?	Forghani	6/2/2024	Cancer Epidemiol Biomarkers Prev	Excluded: Not related to our topic
Journal Article	S. Sharma-Wagner; A. P. Chokkalingam; H. S. Malker; B. J. Stone; J. K. McLaughlin; A. W. Hsing	2000	Occupation and prostate cancer risk in Sweden	Forghani	5/11/2024	J Occup Environ Med	Excluded: Not related to our topic
Journal Article	S. Sharma-Wagner; A. P. Chokkalingam; H. S. R. Malker; B. J. Stone; J. K. McLaughlin; A. W. Hsing	2000	Occupation and prostate cancer risk in Sweden	Forghani	6/1/2024	Journal of Occupational and Environmental Medicine	Excluded: Not related to our topic
Journal Article	T. Shirai; S. Takahashi; L. Cui; M. Futakuchi; K. Kato; S. Tamano; K. Imaida	2000	Experimental prostate carcinogenesis - Rodent models	Forghani	5/19/2024	Mutation Research - Reviews in Mutation Research	Excluded: Not related to our topic
Journal Article	G. S. Shukla; J. F. Chiu; B. A. Hart	2000	Enhanced expression of pulmonary γ-glutamylcysteine synthetase heavy subunit in rats exposed to cadmium aerosols	Forghani	5/11/2024	Toxicology and Applied Pharmacology	Excluded: Not related to our topic
Journal Article	P. P. Simeonova; M. I. Luster	2000	Mechanisms of arsenic carcinogenicity: Genetic or epigenetic mechanisms?	Forghani	5/24/2024	Journal of Environmental Pathology, Toxicology and Oncology	Excluded: Not related to our topic
Journal Article	C. O. Simpkins	2000	Metallothionein in human disease	Forghani	5/8/2024	Cell Mol Biol (Noisy-le-grand)	Excluded: Not related to our topic
Journal Article	B. Sonawane; D. Bayliss; L. Valcovic; C. Chen; B. Rodan; W. Farland	2000	Carcinogenic effects of benzene?A status update and research needs to improve risk assessment: U.S. epa perspective	Masoudnia	5/25/2024	Journal of Toxicology and Environmental Health - Part A	Excluded: Not related to our topic
Journal Article	T. Sorahan; J. M. Harrington	2000	Lung cancer in Yorkshire chrome platers, 1972-97	Forghani	6/2/2024	Occupational and Environmental Medicine	Excluded: Not related to our topic
Journal Article	D. M. Stearns	2000	Is chromium a trace essential metal?	Forghani	5/23/2024	BioFactors	Excluded: Not related to our topic
Journal Article	A. Stoica; B. S. Katzenellenbogen; M. B. Martin	2000	Activation of estrogen receptor-alpha by the heavy metal cadmium	Forghani	5/23/2024	Mol Endocrinol	Excluded: Not related to our topic
Journal Article	A. Stoica; B. S. Katzenellenbogen; M. B. Martin	2000	Activation of estrogen receptor-α by the heavy metal cadmium	Forghani	5/27/2024	Molecular Endocrinology	Excluded: Not related to our topic
Journal Article	M. T. H. Tarafder; A. M. Ali; M. S. Elias; K. A. Crouse; S. Silong	2000	Coordination chemistry and biological activity of bidentate and quadridentate nitrogen-sulfur donor ligands and their complexes	Forghani	5/5/2024	Transition Metal Chemistry	Excluded: Not related to our topic
Journal Article	M. T. H. Tarafder; A. Manaf Ali; M. S. Elias; K. A. Grouse; S. Silong	2000	Coordination chemistry and biological activity of bidentate and quadridentate nitrogen-sulfur donor ligands and their complexes	Forghani	6/2/2024	Transition Metal Chemistry	Excluded: Not related to our topic
Journal Article	V. Tolmachev; P. Bernhardt; E. Forsell-Aronsson; H. Lundqvist	2000	<SUP>114m</SUP>In, a candidate for radionuclide therapy:: Low-energy cyclotron production and labeling of DTPA-D-Phe<SUP>1</SUP>-octreotide	Forghani	5/27/2024	Nuclear Medicine and Biology	Excluded: Not related to our topic
Journal Article	H. Toyoda; T. Mizushima; M. Satoh; N. Iizuka; A. Nomoto; H. Chiba; M. Mita; A. Naganuma; S. Himeno; N. Imura	2000	HeLa cell transformants overproducing mouse metallothionein show in vivo resistance to cis-platinum in nude mice	Forghani	5/10/2024	Jpn J Cancer Res	Excluded: Not related to our topic
Journal Article	A. Traoré; S. Ruiz; I. Baudrimont; A. Sanni; S. D. Dano; P. Guarigues; J. F. Narbonne; E. E. Creppy	2000	Combined effects of okadaic acid and cadmium on lipid peroxidation and DNA bases modifications (m5dC and 8-(OH)-dG) in Caco-2 cells	Forghani	5/22/2024	Arch Toxicol	Excluded: Not related to our topic
Journal Article	A. Traoré; S. Ruiz; I. Baudrimont; A. Sanni; S. D. Dano; P. Guarigues; J. F. Narbonne; E. E. Creppy	2000	Combined effects of okadaic acid and cadmium on lipid peroxidation and DNA bases modifications (m<SUP>5</SUP>dC and 8-(OH)-dG) in Caco-2 cells	Forghani	6/2/2024	Archives of Toxicology	Excluded: Not related to our topic
Journal Article	T. E. Tuormaa	2000	Chromium, selenium, copper and other trace minerals in health and reproduction	Forghani	5/4/2024	Journal of Orthomolecular Medicine	Excluded: Not related to our topic
Journal Article	M. P. Waalkes	2000	Cadmium carcinogenesis in review	Forghani	5/29/2024	J Inorg Biochem	Excluded: Not related to our topic
Journal Article	M. P. Waalkes; S. Rehm; M. G. Cherian	2000	Repeated cadmium exposures enhance the malignant progression of ensuing tumors in rats	Forghani	5/11/2024	Toxicol Sci	Excluded: Not related to our topic
Journal Article	M. B. Williams; A. R. Goode; V. Galbis-Reig; S. Majewski; A. G. Weisenberger; R. Wojcik	2000	Performance of a PSPMT based detector for scintimammography	Forghani	5/19/2024	Physics in Medicine and Biology	Excluded: Not related to our topic
Journal Article	J. F. Williamson; B. M. Coursey; L. A. DeWerd; W. F. Hanson; R. Nath; M. J. Rivard; G. Ibbott	2000	Recommendations of the American association of physicists in medicine on 103Pd interstitial source calibration and dosimetry: Implications for dose specification and prescription	Forghani	5/10/2024	Medical Physics	Excluded: Not related to our topic
Journal Article	C. K. C. Wong; R. Y. H. Cheung; M. H. Wong	2000	Heavy metal concentrations in green-lipped mussels collected from Tolo Harbour and markets in Hong Kong and Shenzhen	Forghani	6/1/2024	Environmental Pollution	Excluded: Not related to our topic
Journal Article	O. Wong	2000	Recent findings and new initiatives for epidemiologic research on benzene	Masoudnia	5/4/2024	Journal of Toxicology and Environmental Health - Part A	Excluded: Not related to our topic
Journal Article	M. Yaman	2000	Nickel speciation in soil and the relationship with its concentration in fruits	Forghani	5/31/2024	Bulletin of Environmental Contamination and Toxicology	Excluded: Not related to our topic
Journal Article	J. Ye; S. Wang; M. Barger; V. Castranova; X. Shi	2000	Activation of androgen response element by cadmium: a potential mechanism for a carcinogenic effect of cadmium in the prostate	Forghani	5/19/2024	J Environ Pathol Toxicol Oncol	Excluded: Not related to our topic
Journal Article	C. Yuan; M. Kadiiska; W. E. Achanzar; R. P. Mason; M. P. Waalkes	2000	Possible role of caspase-3 inhibition in cadmium-induced blockage of apoptosis	Forghani	6/1/2024	Toxicol Appl Pharmacol	Excluded: Not related to our topic
Journal Article	P. Zanzonico; S. Heller	2000	The intraoperative gamma probe: Basic principles and choices available	Forghani	5/27/2024	Seminars in Nuclear Medicine	Excluded: Not related to our topic
Journal Article	M. T. Zenzes	2000	Smoking and reproduction: gene damage to human gametes and embryos	Forghani	5/30/2024	Hum Reprod Update	Excluded: Not related to our topic
Journal Article	S. Zienolddiny; D. H. Svendsrud; D. Ryberg; A. B. Mikalsen; A. Haugen	2000	Nickel(II) induces microsatellite mutations in human lung cancer cell lines	Forghani	5/11/2024	Mutation Research-Fundamental and Molecular Mechanisms of Mutagenesis	Excluded: Not related to our topic
Journal Article		2001	International Journal of Occupational Medicine and Environmental Health: Editorial	Forghani	5/13/2024	International Journal of Occupational Medicine and Environmental Health	Excluded: Missing authors or title
Conference Proceedings		2001	International Journal of Occupational Medicine and Environmental Health: Editorial	Forghani	5/18/2024	International Journal of Occupational Medicine and Environmental Health	Excluded: Missing authors or title
Journal Article	W. E. Achanzar; B. A. Diwan; J. Liu; S. T. Quader; M. M. Webber; M. P. Waalkes	2001	Cadmium-induced malignant transformation of human prostate epithelial cells	Forghani	5/7/2024	Cancer Res	Excluded: Not related to our topic
Journal Article	M. Anidjar; J. M. Villette; P. Devauchelle; F. Delisle; J. P. Cotard; C. Billotey; B. Cochand-Priollet; H. Copin; M. Barnoux; S. Triballeau; J. D. Rain; J. Fiet; P. Teillac; P. Berthon; O. Cussenot	2001	Cadmium chloride-induced dysplastic changes in the ventral rat prostate: An immunohistochemical and quantitative study	Forghani	5/26/2024	Prostate	Excluded: Not related to our topic
Journal Article	K. Arisawa	2001	[Longitudinal studies on the health effects of exposure to environmental cadmium]	Forghani	5/4/2024	Nihon Eiseigaku Zasshi	Excluded: Not related to our topic
Journal Article	K. Arisawa; A. Nakano; H. Saito; X. J. Liu; M. Yokoo; M. Soda; T. Koba; T. Takabashi; K. Kinoshita	2001	Mortality and cancer incidence among a population previously exposed to environmental cadmium	Forghani	5/14/2024	International Archives of Occupational and Environmental Health	Excluded: Not related to our topic
Journal Article	K. Arisawa; A. Nakano; H. Saito; X. J. Liu; M. Yokoo; M. Soda; T. Koba; T. Takahashi; K. Kinoshita	2001	Mortality and cancer incidence among a population previously exposed to environmental cadmium	Forghani	6/1/2024	Int Arch Occup Environ Health	Excluded: Not related to our topic
Journal Article	J. R. Baker; S. Satarug; P. E. B. Reilly; R. J. Edwards; N. Ariyoshi; T. Kamataki; M. R. Moore; D. J. Williams	2001	Relationships between non-occupational cadmium exposure and expression of nine cytochrome P450 forms in human liver and kidney cortex samples	Forghani	5/11/2024	Biochemical Pharmacology	Excluded: Not related to our topic
Conference Proceedings	H. Barlas; G. Ubay; B. Soyhan; C. Bayat	2001	Heavy metal concentrations of cigarettes in Turkey	Forghani	5/6/2024	Fresenius Environmental Bulletin	Excluded: Not related to our topic
Journal Article	H. Barlas; G. Ubay; B. Soyhan; C. Bayat	2001	Heavy metal concentrations of cigarettes in Turkey	Forghani	5/9/2024	Fresenius Environmental Bulletin	Excluded: Not related to our topic
Journal Article	P. Bethwaite; A. Cook; J. Kennedy; N. Pearce	2001	Acute leukemia in electrical workers: A New Zealand case-control study	Masoudnia	5/15/2024	Cancer Causes and Control	Excluded: Not related to our topic
Conference Proceedings	M. G. Bird; J. M. Rice; J. A. Bond	2001	Evaluation of 1,3-butadiene, isoprene and chloroprene health risks	Masoudnia	5/26/2024	Chemico-Biological Interactions	Excluded: Not related to our topic
Journal Article	M. M. Brzóska; J. Moniuszko-Jakoniuk	2001	Interactions between cadmium and zinc in the organism	Forghani	5/14/2024	Food and Chemical Toxicology	Excluded: Not related to our topic
Journal Article	E. J. Calabrese; L. A. Baldwin	2001	Hormesis: U-shaped dose responses and their centrality in toxicology	Forghani	5/26/2024	Trends in Pharmacological Sciences	Excluded: Not related to our topic
Journal Article	R. Chandra; S. K. Dass; P. Tomar; M. Tiwari	2001	Cadmium, carcinogen, co-carcinogen and anti carcinogen	Forghani	5/3/2024	Indian J Clin Biochem	Excluded: Not related to our topic
Journal Article	Y. C. Chen; Y. S. Pu; R. S. Lin; C. Y. Yang; M. K. Lai; S. H. Liu; F. C. Sung	2001	Blood and urine cadmium levels in relation to demographic and life style in middle aged and elderly men	Forghani	5/8/2024	Bulletin of Environmental Contamination and Toxicology	Excluded: Not related to our topic
Journal Article	S. M. Chuang; J. L. Yang	2001	Comparison of roles of three mitogen-activated protein kinases induced by chromium(VI) and cadmium in non-small-cell lung carcinoma cells	Forghani	5/2/2024	Molecular and Cellular Biochemistry	Excluded: Not related to our topic
Journal Article	A. B. Chukhlovi; S. V. Tokalov; A. S. Yagunov; J. Westendorf; H. Reincke; L. Karbe	2001	In vitro suppression of thymocyte apoptosis by metal-rich complex environmental mixtures: potential role of zinc and cadmium excess	Forghani	5/5/2024	Sci Total Environ	Excluded: Not related to our topic
Journal Article	A. B. Chukhlovin; S. V. Tokalov; A. S. Yagunov; J. Westendorf; H. Reincke; L. Karbe	2001	In vitro suppression of thymocyte apoptosis by metal-rich complex environmental mixtures: potential role of zinc and cadmium excess	Forghani	5/5/2024	Science of the Total Environment	Excluded: Not related to our topic
Journal Article	P. Cocco; C. H. Rice; J. Q. Chen; M. A. McCawley; J. K. McLaughlin; M. Dosemeci	2001	Lung cancer risk, silica exposure, and silicosis in Chinese mines and pottery factories: the modifying role of other workplace lung carcinogens	Forghani	5/3/2024	Am J Ind Med	Excluded: Not related to our topic
Journal Article	P. Coyle; C. A. Hubert; J. C. Philcox; A. M. Rofe	2001	Importance of storage conditions for the stability of zinc- and cadmium-induced metallothionein	Forghani	5/3/2024	Biol Trace Elem Res	Excluded: Not related to our topic
Journal Article	A. De la Taille; A. Katz; F. Vacherot; F. Saint; L. Salomon; A. Cicco; C. C. Abbou; D. K. Chopin	2001	Cancer of the prostate: Influence of nutritional factors: Vitamins, antioxydants and trace elements	Forghani	5/29/2024	Presse Medicale	Excluded: Not related to our topic
Journal Article	A. de la Taille; A. Katz; F. Vacherot; F. Saint; L. Salomon; A. Cicco; C. C. Abbou; D. K. Chopin	2001	[Cancer of the prostate: influence of nutritional factors. Vitamins, antioxidants and trace elements]	Forghani	5/21/2024	Presse Med	Excluded: Not related to our topic
Journal Article	A. de la Taille; A. Katz; F. Vacherot; F. Saint; L. Salomon; A. Cicco; C. C. Abbou; D. K. Chopin	2001	Cancer of the prostate: influence of nutritional factors - Vitamins, antioxidants and trace elements	Forghani	5/27/2024	Presse Medicale	Excluded: Not related to our topic
Journal Article	J. M. DeMoor; W. A. Kennette; O. M. Collins; J. Koropatnick	2001	Zinc-metallothionein levels are correlated with enhanced glucocorticoid responsiveness in mouse cells exposed to ZnCl(2), HgCl(2), and heat shock	Forghani	5/17/2024	Toxicol Sci	Excluded: Not related to our topic
Journal Article	F. Deschamps; M. Barouh-Larive; S. Theobald; S. Kochman; G. Deslee	2001	Specific industries and cancer risk in an area of France [1]	Forghani	5/13/2024	Occupational Medicine	Excluded: Not related to our topic
Journal Article	E. A. Eisen; J. Bardin; R. Gore; S. R. Woskie; M. F. Hallock; R. R. Monson	2001	Exposure-response models based on extended follow-up of a cohort mortality study in the automobile industry	Masoudnia	5/17/2024	Scandinavian Journal of Work, Environment and Health	Excluded: Not related to our topic
Journal Article	J. Ferrís i Tortajada; J. García i Castell; J. A. López Andreu; F. García i Domínguez; J. A. Ortega García; O. Berbel Tornero; E. Guillén Fontalbá; V. Ferrís i García; A. Cánovas Conesa	2001	Diseases associated to atmospheric pollution from fossil fuels. Pediatrics aspects	Forghani	5/2/2024	Revista Espanola de Pediatria	Excluded: Not related to our topic
Journal Article	B. Floriańczyk; M. Stryjecka-Zimmer	2001	Induction of metallothioneins by ethanol and morphine	Forghani	5/21/2024	Ann Univ Mariae Curie Sklodowska Med	Excluded: Not related to our topic
Journal Article	P. Fougères; A. Kazandjian; V. Prat; H. Simon; M. Ricard; J. Bede	2001	Sentinel node in cancer diagnosis with surgical probes	Forghani	5/19/2024	Nuclear Instruments and Methods in Physics Research, Section A: Accelerators, Spectrometers, Detectors and Associated Equipment	Excluded: Not related to our topic
Journal Article	S. Fu; C. T. Chia; C. L. Tang; C. H. Diong; C. Seow	2001	Changes in in-vivo autofluorescence spectra at different periods in rat colorectal tumor progression	Forghani	5/31/2024	Proceedings of SPIE-The International Society for Optical Engineering	Excluded: Not related to our topic
Conference Proceedings	S. Fu; C. T. Chia; C. L. Tang; C. H. Diong; C. Seow	2001	Changes in <i>in-vivo</i> autofluorescence spectra at different periods in rat colorectal tumor progression	Forghani	5/13/2024	Conference on Diagnostic Optical Spectroscopy in Biomedicine	Excluded: Not related to our topic
Conference Paper	S. Fu; C. T. Chia; C. L. Tang; C. H. Diong; C. Seow	2001	Changes in <i>in-vivo</i> autofluorescence spectra at different periods in rat colorectal tumor progression	Forghani	5/13/2024	DIAGNOSTIC OPTICAL SPECTROSCOPY IN BIOMEDICINE	Excluded: Not related to our topic
Journal Article	A. S. Haka; L. H. Kidder; E. N. Lewis	2001	A combined spectroscopic imaging and chemometric approach for automatically partitioning tissue types in human prostate tissue biopsies	Forghani	5/16/2024	Proceedings of SPIE- The International Society for Optical Engineering	Excluded: Not related to our topic
Conference Proceedings	A. S. Haka; L. H. Kidder; E. N. Lewis	2001	A combined spectroscopic imaging and chemometric approach for automatically partitioning tissue types in human prostate tissue biopsies	Forghani	5/21/2024	Conference on Biomarkers and Biological Spectral Imaging	Excluded: Not related to our topic
Conference Paper	A. S. Haka; L. H. Kidder; E. N. Lewis	2001	A combined spectroscopic imaging and chemometric approach for automatically partitioning tissue types in human prostate tissue biopsies	Forghani	5/16/2024	BIOMARKERS AND BIOLOGICAL SPECTRAL IMAGING	Excluded: Not related to our topic
Journal Article	J. Hoffmann; H. M. Bolt; A. Kerzel; H. M. Prager; R. Schiele; A. Tannapfel; G. Triebig; A. Weber	2001	Inclusion under occupational disease number BK 1303 of benzene-induced, malignant tumours of the haematolymphatic system	Masoudnia	5/20/2024	Arbeitsmedizin Sozialmedizin Umweltmedizin	Excluded: Not related to our topic
Journal Article	J. P. Homasson; F. Capron; M. Angebault; N. Nguyen Bich	2001	Lung autofluorescence: Preliminary study of two systems without laser illumination or photosensitization	Forghani	5/16/2024	Revue de Pneumologie Clinique	Excluded: Not related to our topic
Journal Article	C. Huang; Q. Zhang; J. Li; X. Shi; V. Castranova; G. Ju; M. Costa; Z. Dong	2001	Involvement of Erks activation in cadmium-induced AP-1 transactivation in vitro and in vivo	Forghani	5/12/2024	Mol Cell Biochem	Excluded: Not related to our topic
Journal Article	C. S. Huang; Q. W. Zhang; J. X. Li; X. L. Shi; V. Castranova; G. Ju; M. Costa; Z. G. Dong	2001	Involvement of Erks activation in cadmium-induced AP-1 transactivation <i>in vitro</i> and <i>in vivo</i>	Forghani	5/18/2024	Molecular and Cellular Biochemistry	Excluded: Not related to our topic
Journal Article	C. Infante-Rivard; E. Olson; L. Jacques; P. Ayotte	2001	Drinking water contaminants and childhood leukemia	Forghani	5/27/2024	Epidemiology	Excluded: Not related to our topic
Journal Article	K. H. Jöckel; S. Wolf; W. Ahrens; I. Jahn; H. Pohlabeln; D. Beyersmann; J. Siemiatycki	2001	Occupational exposure to cadmium and lung cancer:: Results from a German case-control study in males	Forghani	5/26/2024	Gesundheitswesen	Excluded: Not related to our topic
Journal Article	S. Johnson	2001	The multifaceted and widespread pathology of magnesium deficiency	Forghani	5/31/2024	Medical Hypotheses	Excluded: Not related to our topic
Conference Proceedings	E. Kamilova; G. Rakhmatkariev	2001	Medico-ecological aspects of hydrochemistry of Uzbekistan	Forghani	5/6/2024	1st International Conference on the Impact of Environmental Factors on Health	Excluded: Not related to our topic
Journal Article	M. Karbownik; A. Lewinski; R. J. Reiter	2001	Anticarcinogenic actions of melatonin which involve antioxidative processes: Comparison with other antioxidants	Forghani	6/1/2024	International Journal of Biochemistry and Cell Biology	Excluded: Not related to our topic
Journal Article	K. S. Kasprzak; Y. Nakabeppu; T. Kakuma; Y. Sakai; K. Tsuruya; M. Sekiguchi; J. M. Ward; B. A. Diwan; K. Nagashima; B. H. Kasprzak	2001	Intracellular distribution of the antimutagenic enzyme MTH1 in the liver, kidney and testis of F344 rats and its modulation by cadmium	Forghani	5/17/2024	Exp Toxicol Pathol	Excluded: Cellular and molecular studies
Journal Article	Y. Kusaka; K. Sato; N. Suganuma; Y. Hosoda	2001	Metal-induced lung disease: lessons from Japan's experience	Forghani	5/9/2024	Journal of Occupational Health	Excluded: Not related to our topic
Journal Article	A. Leroyer; D. Hemon; C. Nisse; J. Bazerques; J. L. Salomez; J. M. Haguenoer	2001	Environmental exposure to lead in a population of adults living in northern France: lead burden levels and their determinants	Forghani	5/7/2024	Sci Total Environ	Excluded: Not related to our topic
Journal Article	P. Lichtlen; W. Schaffner	2001	The metal transcription factor" MTF-1: Biological facts and medical implications"	Forghani	5/8/2024	Swiss Medical Weekly	Excluded: Not related to our topic
Journal Article	P. Lichtlen; Y. Wang; T. Belser; O. Georgiev; U. Certa; R. Sack; W. Schaffner	2001	Target gene search for the metal-responsive transcription factor MTF-1	Forghani	5/7/2024	Nucleic Acids Research	Excluded: Not related to our topic
Conference Proceedings	T. Makoto; H. Sakahara; K. Hayama; M. Funaki; T. Shirahata; T. Orskaug; G. Maehlum; K. Yoshioka; E. Nygard	2001	Performance of a small CdTe gamma camera for radioguided surgery	Forghani	5/6/2024	Conference on Penetrating Radiation Systems and Applications III	Excluded: Not related to our topic
Conference Paper	T. Makoto; H. Sakahara; K. Hayama; M. Funaki; T. Shirahata; T. Orskaug; G. Maehlum; K. Yoshioka; E. Nygard	2001	Performance of a small CdTe gamma camera for radioguided surgery	Forghani	5/28/2024	PENETRATING RADIATION SYSTEMS AND APPLICATIONS III	Excluded: Not related to our topic
Journal Article	J. J. Martín; R. Martín; J. Codesal; B. Fraile; R. Paniagua; L. Santamaría	2001	Cadmium chloride-induced dysplastic changes in the ventral rat prostate:: An immunohistochemical and quantitative study	Forghani	5/28/2024	Prostate	Excluded: Not related to our topic
Journal Article	S. I. Masunaga; K. Ono; Y. Sakurai; M. Takagaki; T. Kobayashi; Y. Kinashi; M. Suzuki	2001	Evaluation of apoptosis and micronucleation induced by reactor neutron beams with two different cadmium ratios in total and quiescent cell populations within solid tumors	Forghani	5/26/2024	International Journal of Radiation Oncology Biology Physics	Excluded: Not related to our topic
Journal Article	M. F. McAleer; R. S. Tuan	2001	Metallothionein overexpression in human trophoblastic cells protects against cadmium-induced apoptosis	Forghani	5/4/2024	In Vitro and Molecular Toxicology: Journal of Basic and Applied Research	Excluded: Not related to our topic
Journal Article	J. Medlin	2001	Array of hope for gene technology	Forghani	5/27/2024	Environmental Health Perspectives	Excluded: Not related to our topic
Journal Article	H. Merzenich; A. Hartwig; W. Ahrens; D. Beyersmann; R. Schlepegrell; M. Scholze; J. Timm; K. H. Jöckel	2001	Biomonitoring on carcinogenic metals and oxidative DNA damage in a cross-sectional study	Forghani	5/31/2024	Cancer Epidemiol Biomarkers Prev	Excluded: Not related to our topic
Journal Article	W. P. Mielicki; M. Sobolewska	2001	Cancer procoagulant (EC 3.4.22.26): The kinetics of its inhibition by e-64 and modulation of the activity by cadmium, copper and tin ions	Forghani	5/18/2024	Cancer Research, Therapy and Control	Excluded: Not related to our topic
Journal Article	J. Pannek; K. L. Lecksell; A. W. Partin	2001	Expression of metallothionein in seminal vesicles: An immunohistochemical study	Forghani	5/30/2024	Scandinavian Journal of Urology and Nephrology	Excluded: Not related to our topic
Journal Article	J. Pannek; K. L. Lecksell; A. W. Partin	2001	Expression of metallothionein in seminal vesicles - an immunohistochemical study	Forghani	5/28/2024	Scandinavian Journal of Urology and Nephrology	Excluded: Not related to our topic
Journal Article	M. É Parent; J. Siemiatycki	2001	Occupation and prostate cancer	Forghani	5/17/2024	Epidemiologic Reviews	Excluded: Not related to our topic
Journal Article	C. A. Pearson; W. C. Prozialeck	2001	E-Cadherin, beta -Catenin and cadmium carcinogenesis	Forghani	5/24/2024	Med Hypotheses	Excluded: Not related to our topic
Journal Article	C. A. Pearson; W. C. Prozialeck	2001	E-cadherin, β-catenin and cadmium carcinogenesis	Forghani	5/23/2024	Medical Hypotheses	Excluded: Not related to our topic
Journal Article	J. M. Pérez; V. Cerrillo; A. I. Matesanz; J. M. Millán; P. Navarro; C. Alonso; P. Souza	2001	DNA interstrand cross-linking efficiency and cytotoxic activity of novel cadmium(II) -: Thiocarbodiazone complexes	Forghani	5/2/2024	Chembiochem	Excluded: Not related to our topic
Journal Article	E. A. Platz; K. J. Helzlsouer	2001	Selenium, zinc, and prostate cancer	Forghani	5/12/2024	Epidemiologic Reviews	Excluded: Not related to our topic
Journal Article	M. Pochwałowski	2001	Cadmium concentration in uterine myomas, myometrium and peripheral blood from women living in Lower Silesia	Forghani	5/28/2024	Ginekologia polska	Excluded: Not related to our topic
Journal Article	M. Pochwałowski; L. Noga; M. Jedryka; C. Goluda	2001	The analysis of sodium, potassium and calcium concentration in myomas, myometrium and peripheral blood	Forghani	5/15/2024	Ginekologia polska	Excluded: Not related to our topic
Journal Article	L. I. Privalova; K. E. Wilcock; B. A. Katsnelson; S. E. Keane; K. Cunningham; S. V. Kuzmin; S. A. Voronin; B. I. Nikonov; V. B. Gurvich	2001	Some considerations concerning multimedia-multipollutant risk assessment methodology: use of epidemiologic data for non-cancer risk assessment in Russia	Forghani	5/20/2024	Environ Health Perspect	Excluded: Not related to our topic
Journal Article	M. Ricard	2001	Intraoperative detection of radiolabeled compounds using a hand held gamma probe	Forghani	5/16/2024	Nuclear Instruments and Methods in Physics Research, Section A: Accelerators, Spectrometers, Detectors and Associated Equipment	Excluded: Not related to our topic
Conference Proceedings	J. M. Rice; P. Boffetta	2001	1,3-Butadiene, isoprene and chloroprene: Reviews by the IARC monographs programme, outstanding issues, and research priorities in epidemiology	Masoudnia	5/5/2024	Chemico-Biological Interactions	Excluded: Not related to our topic
Journal Article	A. Robbins	2001	Re: Benzene and lymphohematopoietic malignancies in humans. Hayes et al. Am. J. Ind. Med. 40:117-126, 2001	Masoudnia	5/25/2024	American Journal of Industrial Medicine	Excluded: Not related to our topic
Journal Article	K. K. Rozman; J. Doull	2001	The role of time as a quantifiable variable of toxicity and the experimental conditions when Haber's c × t product can be observed: Implications for therapeutics	Forghani	5/9/2024	Journal of Pharmacology and Experimental Therapeutics	Excluded: Not related to our topic
Journal Article	P. Russo	2001	Renal cell carcinoma : clinical features and management	Forghani	5/8/2024	Methods Mol Med	Excluded: Not related to our topic
Journal Article	A. Rydzewska	2001	A comparison of concentrations of selected heavy metals in neoplastic and peri-neoplastic lung tissues in inhabitants from Wielkopolska and Upper Silesian Industrial District in Poland	Forghani	5/11/2024	Polish Journal of Environmental Studies	Excluded: Not related to our topic
Journal Article	L. Saffron	2001	Australia cuts cadmium in food	Forghani	5/9/2024	Environmental Health Perspectives	Excluded: Not related to our topic
Journal Article	K. Straif	2001	Meta-analysis of risk estimates for prostate cancer among rubber workers	Forghani	5/26/2024	J Occup Environ Med	Excluded: Not related to our topic
Journal Article	F. W. Sunderman, Jr.	2001	Nasal toxicity, carcinogenicity, and olfactory uptake of metals	Forghani	5/5/2024	Ann Clin Lab Sci	Excluded: Not related to our topic
Journal Article	F. W. Sunderman	2001	<i>Review</i>:: Nasal toxicity, carcinogenicity, and olfactory uptake of metals	Forghani	5/15/2024	Annals of Clinical and Laboratory Science	Excluded: Not related to our topic
Journal Article	G. G. M. H. Swaen; O. Teggeler; L. G. P. M. Van Amelsvoort	2001	False positive outcomes and design characteristics in occupational cancer epidemiology studies	Forghani	5/25/2024	International Journal of Epidemiology	Excluded: Not related to our topic
Journal Article	M. Takiguchi; N. J. Cherrington; D. P. Hartley; C. D. Klaassen; M. P. Waalkes	2001	Cyproterone acetate induces a cellular tolerance to cadmium in rat liver epithelial cells involving reduced cadmium accumulation	Forghani	6/2/2024	Toxicology	Excluded: Cellular and molecular studies
Journal Article	M. T. H. Tarafder; A. Kasbollah; K. A. Crouse; A. M. Ali; B. M. Yamin; H. K. Fun	2001	Synthesis and characterization of Zn(II) and Cd(II) complexes of S-benzyl-β-N-(2-pyridyl)methylenedithiocarbazate (HNNS): Bioactivity of the HNNS schiff base and its Zn(II), Cu(II) and Cd(II) complexes and the X-ray structure of the [Zn(NNS)2] complex	Forghani	5/16/2024	Polyhedron	Excluded: Not related to our topic
Journal Article	M. T. H. Tarafder; N. Saravanan; K. A. Crouse; A. M. B. Ali	2001	Coordination chemistry and biological activity of nickel(II) and copper(II) ion complexes with nitrogen-sulphur donor ligands derived from <i>S</i>-benzyldithiocarbazate (SBDTC)	Forghani	5/11/2024	Transition Metal Chemistry	Excluded: Not related to our topic
Journal Article	E. Tátrai; Z. Kováciková; A. Hudák; Z. Adamis; G. Ungváry	2001	Comparative in vitro toxicity of cadmium and lead on redox cycling in type II pneumocytes	Forghani	6/2/2024	J Appl Toxicol	Excluded: Not related to our topic
Journal Article	E. Tátrai; Z. Kováciková; A. Hudák; Z. Adamis; G. Ungváry	2001	Comparative <i>in vitro</i> toxicity of cadmium and lead on redox cycling in type II pneumocytes	Forghani	5/30/2024	Journal of Applied Toxicology	Excluded: Not related to our topic
Journal Article	P. B. Tchounwou; A. B. Ishaque; J. Schneider	2001	Cytotoxicity and transcriptional activation of stress genes in human liver carcinoma cells (HepG2) exposed to cadmium chloride	Forghani	5/25/2024	Molecular and Cellular Biochemistry	Excluded: Not related to our topic
Journal Article	M. Tsirigotis; M. Zhang; R. K. Chiu; B. G. Wouters; D. A. Gray	2001	Sensitivity of mammalian cells expressing mutant ubiquitin to protein-damaging agents	Forghani	5/12/2024	J Biol Chem	Excluded: Not related to our topic
Journal Article	M. Tsuchimochi; H. Sakahara; K. Hayama; M. Funaki; T. Shirahata; T. Orskaug; G. Maehlum; K. Yoshioka; E. Nygard	2001	Performance of a small CdTe gamma camera for radioguided surgery	Forghani	5/23/2024	Proceedings of SPIE - The International Society for Optical Engineering	Excluded: Not related to our topic
Journal Article	N. J. Turoczy; B. D. Mitchell; A. H. Levings; V. S. Rajendram	2001	Cadmium, copper, mercury, and zinc concentrations in tissues of the King Crab (<i>Pseudocarcinus gigas</i>) from southeast Australian waters	Forghani	6/2/2024	Environment International	Excluded: Not related to our topic
Journal Article	D. D. Vakharia; N. Liu; R. Pause; M. Fasco; E. Bessette; Q. Y. Zhang; L. S. Kaminsky	2001	Polycyclic aromatic hydrocarbon/metal mixtures: Effect on PAH induction of CYP1A1 in human HEPG2 cells	Forghani	6/1/2024	Drug Metabolism and Disposition	Excluded: Not related to our topic
Journal Article	M. Valls; R. Bofill; R. González-Duarte; P. González-Duarte; M. Capdevila; S. Atrian	2001	A new insight into metallothionein (MT) classification and evolution -: The <i>in vivo</i> and <i>in vitro</i> metal binding features of <i>Homarus americanus</i> recombinant MT	Forghani	5/16/2024	Journal of Biological Chemistry	Excluded: Not related to our topic
Journal Article	A. Villanueva; J. Lozano; A. Morales; X. Lin; X. Deng; M. O. Hengartner; R. N. Kolesnick	2001	jkk-1 and mek-1 regulate body movement coordination and response to heavy metals through jnk-1 in Caenorhabditis elegans	Forghani	6/1/2024	Embo j	Excluded: Not related to our topic
Journal Article	William Sunderman F, Jr.	2001	Review: Nasal toxicity, carcinogenicity, and olfactory uptake of metals	Forghani	5/8/2024	Annals of Clinical and Laboratory Science	Excluded: Not related to our topic
Journal Article	W. E. Achanzar; M. M. Webber; M. P. Waalkes	2002	Altered apoptotic gene expression and acquired apoptotic resistance in cadmium-transformed human prostate epithelial cells	Forghani	5/19/2024	Prostate	Excluded: Not related to our topic
Conference Proceedings	J. A. Acosta; S. Martínez-Martínez; A. Faz; J. M. Van Mourik; A. R. Mermut; J. M. Verstraten	2002	Heavy metal distribution in soils of Cartagena, SE Spain	Forghani	5/23/2024	International Symposium on Sustainable Use and Management of Soils in Arid and Semiarid Regions	Excluded: Not related to our topic
Journal Article	M. Y. Alfonso-De Matte; H. Moses-Soto; P. A. Kruk	2002	Calcium-mediated telomerase activity in ovarian epithelial cells	Forghani	5/4/2024	Arch Biochem Biophys	Excluded: Not related to our topic
Journal Article	M. A. Ali; A. H. Mirza; M. S. H. Iran; R. J. Butcher; M. T. H. Tarafder; T. B. Keat; A. M. Ali	2002	Magnetic, spectroscopic and biological properties of copper(II) complexes of the tridentate ligand, α-<i>N</i>-methyl-<i>S</i>-methyl-β-<i>N</i>-(2-pyridyl)methylenedithioc arbazate(NNS) and the X-ray crystal structure of the Cu(NNS)I<sub>2</sub> complex	Forghani	5/13/2024	Transition Metal Chemistry	Excluded: Not related to our topic
Journal Article	M. M. Ali; E. Frei; J. Straub; A. Breuer; M. Wiessler	2002	Induction of metallothionein by zinc protects from daunorubicin toxicity in rats	Forghani	5/25/2024	Toxicology	Excluded: Not related to our topic
Journal Article	V. Arndt; F. Bochmann; S. Hohmann; C. Naumann; K. Ponto; A. Seibt	2002	Carcinogenicity of occupational cadmium and arsenic exposure - First results from the Saxonia-study	Forghani	5/18/2024	Gefahrstoffe Reinhaltung der Luft	Excluded: Not related to our topic
Journal Article	V. Arndt; F. Bochmans; S. Hohmann; C. Naumann; K. Ponto; A. Seibt	2002	Carcinogenicity of occupational cadmium and arsenic exposure - First results from the Saxonia-study	Forghani	5/25/2024	Gefahrstoffe Reinhaltung Der Luft	Excluded: Not related to our topic
Journal Article	K. J. Aronson; J. W. L. Wilson; J. C. Nickel; J. P. W. Heaton; A. MacNeily; A. Morales	2002	Blood cadmium concentrations and risk of prostate cancer	Forghani	5/25/2024	Epidemiology	Excluded: Not related to our topic
Conference Proceedings	V. Artiouchenko; C. Wojciechowski	2002	Innovative fiber systems for laser medicine and technology	Forghani	5/16/2024	7th Conference on Laser Technology	Excluded: Not related to our topic
Journal Article	C. Baudouin; M. Charveron; R. Tarroux; Y. Gall	2002	Environmental pollutants and skin cancer	Forghani	5/10/2024	Cell Biol Toxicol	Excluded: Not related to our topic
Journal Article	R. A. Begum; I. O. Farah; A. B. Ishaque	2002	Pifithrin-alpha (PFT-alpha) caused differential protection of rat liver cells and HepG2 cell line in response to the selective cytotoxicity of arsenic and cadmium	Forghani	5/18/2024	Biomed Sci Instrum	Excluded: Not related to our topic
Conference Proceedings	R. A. Begum; I. O. Farah; A. B. Ishaque	2002	Pifithrin-α (PFT-α) caused differential protection of rat liver cells and HepG2 cell line in response to the selective cytotoxicity of arsenic and cadmium	Forghani	5/5/2024	39th Annual Rocky Mountain Bioengineering Symposium/39th International ISA Biomedical Sciences Instrumentation Symposium	Excluded: Not related to our topic
Conference Paper	R. A. Begum; I. O. Farah; A. B. Ishaque	2002	Pifithrin-α (PFT-α) caused differential protection of rat liver cells and HepG2 cell line in response to the selective cytotoxicity of arsenic and cadmium	Forghani	6/1/2024	BIOMEDICAL SCIENCES INSTRUMENTATION, VOL 38	Excluded: Not related to our topic
Journal Article	A. Besarati Nia; J. C. S. Kleinjans; F. J. Van Schooten	2002	Biomonitoring of tobacco smoke carcinogenicity by dosimetry of DNA adducts and genotyping and phenotyping of biotransformational enzymes: A review on polycyclic aromatic hydrocarbons	Forghani	5/26/2024	Biomarkers	Excluded: Not related to our topic
Journal Article	C. Bouchardy; G. Schüler; C. Minder; P. Hotz; A. Bousquet; F. Levi; T. Fisch; J. Torhorst; L. Raymond	2002	Cancer risk by occupation and socioeconomic group among men - A study by The Association of Swiss Cancer Registries	Masoudnia	5/3/2024	Scandinavian Journal of Work, Environment and Health	Excluded: Not related to our topic
Journal Article	K. Bromen; K. H. Jöckel	2002	Epidemiology of lung cancer	Forghani	5/18/2024	Atemwegs- und Lungenkrankheiten	Excluded: Not related to our topic
Journal Article	J. D. Brooks; M. F. Goldberg; L. A. Nelson; D. Wu; W. G. Nelson	2002	Identification of potential prostate cancer preventive agents through induction of quinone reductase in vitro	Forghani	5/28/2024	Cancer Epidemiology Biomarkers and Prevention	Excluded: Not related to our topic
Journal Article	C. L. Chou; L. A. Paon; J. D. Moffatt	2002	Cadmium, copper, manganese, silver, and zinc in rock crab (Cancer irroratus) from highly copper contaminated sites in the inner Bay of Fundy, Atlantic Canada	Forghani	5/9/2024	Bull Environ Contam Toxicol	Excluded: Not related to our topic
Journal Article	C. L. Chou; L. A. Paon; J. D. Moffatt	2002	Cadmium, copper, manganese, silver, and zinc in rock crab (<i>Cancer irroratus</i>) from highly copper contaminated sites in the Inner Bay of Fundy, Atlantic Canada	Forghani	5/8/2024	Bulletin of Environmental Contamination and Toxicology	Excluded: Not related to our topic
Journal Article	I. C. Chuang; P. N. Lee; T. H. Lin; G. S. Chen	2002	Determination of some elements in the cervical mucus of healthy Taiwanese women, by GF-AAS	Forghani	5/18/2024	Biological Trace Element Research	Excluded: Not related to our topic
Journal Article	P. Clementsen; M. Krasnik; K. E. Øterlind	2002	Lung cancer	Forghani	5/13/2024	Ugeskrift for Laeger	Excluded: Not related to our topic
Journal Article	D. Corcoran	2002	Lead and cadmium overexposure at a trace metal micronutrients plant	Forghani	5/4/2024	Applied Occupational and Environmental Hygiene	Excluded: Not related to our topic
Journal Article	S. D'Ilio; M. Alessandrelli; R. Cresti; G. Forte; S. Caroli	2002	Arsenic content of various types of rice as determined by plasma-based techniques	Forghani	6/1/2024	Microchemical Journal	Excluded: Not related to our topic
Journal Article	M. A. Deshpande; J. Wang; H. G. Preiksaitis; L. G. Laurier; S. M. Sims	2002	Characterization of a voltage-dependent Na(+) current in human esophageal smooth muscle	Forghani	5/6/2024	Am J Physiol Cell Physiol	Excluded: Not related to our topic
Journal Article	Z. Dobrowolski; T. Drewniak; W. Kwiatek; P. Jakubik	2002	Trace elements distribution in renal cell carcinoma depending on stage of disease	Forghani	5/14/2024	Eur Urol	Excluded: Not related to our topic
Journal Article	L. Z. Fan; M. G. Cherian	2002	Potential role of p53 on metallothionein induction in human epithelial breast cancer cells	Forghani	5/23/2024	Br J Cancer	Excluded: Not related to our topic
Journal Article	T. Fatur; M. Tusek; I. Falnoga; J. Scancar; T. T. Lah; M. Filipic	2002	DNA damage and metallothionein synthesis in human hepatoma cells (HepG2) exposed to cadmium	Forghani	6/1/2024	Food Chem Toxicol	Excluded: Not related to our topic
Conference Proceedings	A. Furst	2002	Can nutrition affect chemical toxicity?	Forghani	6/1/2024	International Journal of Toxicology	Excluded: Not related to our topic
Journal Article	A. Furst	2002	Can nutrition affect chemical toxicity?	Forghani	5/15/2024	Int J Toxicol	Excluded: Not related to our topic
Journal Article	J. Gailer	2002	Reactive selenium metabolites as targets of toxic metals/metalloids in mammals: a molecular toxicological perspective	Forghani	5/31/2024	Applied Organometallic Chemistry	Excluded: Cellular and molecular studies
Journal Article	X. Gao; W. C. Chan; S. Nie	2002	Quantum-dot nanocrystals for ultrasensitive biological labeling and multicolor optical encoding	Forghani	5/6/2024	J Biomed Opt	Excluded: Not related to our topic
Journal Article	A. Garg; B. B. Aggarwal	2002	Nuclear transcription factor-κB as a target for cancer drug development	Forghani	5/16/2024	Leukemia	Excluded: Not related to our topic
Journal Article	S. H. Garrett; V. Phillips; S. Somji; M. A. Sens; R. Dutta; S. Park; D. Kim; D. A. Sens	2002	Transient induction of metallothionein isoform 3 (MT-3), <i>c-fos</i>, <i>c-jun</i> and <i>c-myc</i> in human proximal tubule cells exposed to cadmium	Forghani	6/1/2024	Toxicology Letters	Excluded: Not related to our topic
Journal Article	F. Gherardi; S. Barbaresi; O. Vaselli; A. Bencini	2002	A comparison of trace metal accumulation in indigenous and alien freshwater macro-decapods	Forghani	5/10/2024	Marine and Freshwater Behaviour and Physiology	Excluded: Not related to our topic
Journal Article	F. Giovannini; E. Sher; R. Webster; J. Boot; B. Lang	2002	Calcium channel subtypes contributing to acetylcholine release from normal, 4-aminopyridine-treated and myasthenic syndrome auto-antibodies-affected neuromuscular junctions	Forghani	5/27/2024	British Journal of Pharmacology	Excluded: Not related to our topic
Journal Article	M. M. Gottesman	2002	Mechanisms of cancer drug resistance	Forghani	5/22/2024	Annual Review of Medicine	Excluded: Not related to our topic
Journal Article	E. B. Gottschall	2002	Occupational and environmental thoracic malignancies	Forghani	5/6/2024	J Thorac Imaging	Excluded: Not related to our topic
Journal Article	J. C. Graham; S. Lanser; G. Bignardi; S. Pedler; V. Hollyoak	2002	Hospital-acquired listeriosis	Forghani	5/25/2024	Journal of Hospital Infection	Excluded: Not related to our topic
Journal Article	S. Granero; J. L. Domingo	2002	Levels of metals in soils of Alcalá de Henares, Spain: human health risks	Forghani	5/28/2024	Environ Int	Excluded: Not related to our topic
Journal Article	P. Guénel; E. Imbernon; A. Chevalier; A. Crinquand-Calastreng; M. Goldberg	2002	Leukemia in relation to occupational exposures to benzene and other agents: A case-control study nested in a cohort of gas and electric utility workers	Masoudnia	5/10/2024	American Journal of Industrial Medicine	Excluded: Not related to our topic
Journal Article	O. K. Harling; K. J. Riley; T. H. Newton; B. A. Wilson; J. A. Bernard; L. W. Hu; E. J. Fonteneau; P. T. Menadier; S. J. Ali; B. Sutharshan; G. E. Kohse; Y. Ostrovsky; P. W. Stahle; P. J. Binns; W. S. Kiger	2002	The fission converter-based epithermal neutron irradiation facility at the Massachusetts Institute of Technology reactor	Forghani	5/11/2024	Nuclear Science and Engineering	Excluded: Not related to our topic
Journal Article	A. Hartwig; M. Asmuss; I. Ehleben; U. Herzer; D. Kostelac; A. Pelzer; T. Schwerdtle; A. Bürkle	2002	Interference by toxic metal ions with DNA repair processes and cell cycle control:: Molecular mechanisms	Forghani	5/22/2024	Environmental Health Perspectives	Excluded: Cellular and molecular studies
Journal Article	K. Hirooka; G. E. Bertolesi; M. E. M. Kelly; E. M. Denovan-Wright; X. Sun; J. Hamid; G. W. Zamponi; A. E. Juhasz; L. W. Haynes; S. Barnes	2002	T-type calcium channel α1G and α1H subunits in human retinoblastoma cells and their loss after differentiation	Forghani	5/24/2024	Journal of Neurophysiology	Excluded: Not related to our topic
Journal Article	Z. Hossain; F. Huq	2002	Studies on the interaction between Cd(2+) ions and nucleobases and nucleotides	Forghani	5/24/2024	J Inorg Biochem	Excluded: Not related to our topic
Journal Article	Z. Hossain; F. Huq	2002	Studies on the interaction between Cd(2+) ions and DNA	Forghani	6/1/2024	J Inorg Biochem	Excluded: Not related to our topic
Journal Article	Z. Hossain; F. Huq	2002	Studies on the interaction between Cd<SUP>2+</SUP> ions and nucleobases and nucleotides	Forghani	5/19/2024	Journal of Inorganic Biochemistry	Excluded: Not related to our topic
Journal Article	Z. Hossain; F. Huq	2002	Studies on the interaction between Cd<SUP>2+</SUP> ions and DNA	Forghani	5/6/2024	Journal of Inorganic Biochemistry	Excluded: Not related to our topic
Journal Article	J. Hu; Y. Mao; K. White; Epidemiol Canadian Canc Registries	2002	Renal cell carcinoma and occupational exposure to chemicals in Canada	Forghani	5/8/2024	Occupational Medicine-Oxford	Excluded: Not related to our topic
Journal Article	J. Hu; Y. Mao; K. White; B. Paulse; R. Dewar; D. Dryer; N. Kreiger; H. Whittaker; D. Robson; S. Fincham; N. Le	2002	Renal cell carcinoma and occupational exposure to chemicals in Canada	Forghani	5/22/2024	Occupational Medicine	Excluded: Not related to our topic
Journal Article	S. T. Jacob; S. Majumder; K. Ghoshal	2002	Suppression of metallothionein-I/II expression and its probable molecular mechanisms	Forghani	5/3/2024	Environ Health Perspect	Excluded: Cellular and molecular studies
Journal Article	L. Järup	2002	Cadmium overload and toxicity	Forghani	5/31/2024	Nephrology Dialysis Transplantation	Excluded: Not related to our topic
Journal Article	L. B. Johnson	2002	U.S. air only fair	Forghani	5/19/2024	Environmental Health Perspectives	Excluded: Not related to our topic
Journal Article	P. Joseph; Y. X. Lei; W. Z. Whong; T. M. Ong	2002	Molecular cloning and functional analysis of a novel cadmium-responsive proto-oncogene	Forghani	5/10/2024	Cancer Res	Excluded: Cellular and molecular studies
Journal Article	P. Joseph; Y. X. Lei; W. Z. Whong; T. M. Ong	2002	Oncogenic potential of mouse translation elongation factor-15, a novel cadmium-responsive proto-oncogene	Forghani	5/13/2024	Journal of Biological Chemistry	Excluded: Not related to our topic
Journal Article	M. Karbownik	2002	Potential anticarcinogenic action of melatonin and other antioxidants mediated by antioxidative mechanisms	Forghani	5/29/2024	Neuroendocrinology Letters	Excluded: Not related to our topic
Journal Article	S. Kilbane; E. Knudtson; K. Vesha	2002	Smoking cessation in women	Forghani	5/11/2024	Primary Care Update for Ob/Gyns	Excluded: Not related to our topic
Journal Article	B. J. Kim; M. S. Kim; K. B. Kim; K. W. Kim; Y. M. Hong; I. K. Kim; H. W. Lee; Y. K. Jung	2002	Sensitizing effects of cadmium on TNF-α- and TRAIL-mediated apoptosis of NIH3T3 cells with distinct expression patterns of p53	Forghani	5/18/2024	Carcinogenesis	Excluded: Not related to our topic
Journal Article	K. Kjærheim; P. Boffetta; J. Hansen; J. Cherrie; J. Chang-Claude; U. Eilber; G. Ferro; K. Guldner; J. H. Olsen; N. Plato; L. Proud; R. Saracci; P. Westerholm; A. Andersen	2002	Lung cancer among rock and slag wool production workers	Forghani	5/17/2024	Epidemiology	Excluded: Not related to our topic
Journal Article	H. Koyama; H. Kitoh; M. Satoh; C. Tohyama	2002	[Low dose exposure to cadmium and its health effects (1). Genotoxicity and carcinogenicity]	Forghani	5/30/2024	Nihon Eiseigaku Zasshi	Excluded: Not related to our topic
Journal Article	D. J. Krosky; R. Alm; M. Berg; G. Carmel; P. J. Tummino; B. Xu; W. Yang	2002	Helicobacter pylori 3-deoxy-D-manno-octulosonate-8-phosphate (KDO-8-P) synthase is a zinc-metalloenzyme	Forghani	5/12/2024	Biochim Biophys Acta	Excluded: Not related to our topic
Journal Article	H. F. Krug	2002	Metals in clinical medicine: the induction of apoptosis by metal compounds	Forghani	5/5/2024	Materialwissenschaft Und Werkstofftechnik	Excluded: Not related to our topic
Journal Article	W. M. Kwiatek; T. Drewniak; M. Gajda; M. Gałka; A. L. Hanson; T. Cichocki	2002	Preliminary study on the distribution of selected elements in cancerous and non-cancerous kidney tissues	Forghani	5/15/2024	J Trace Elem Med Biol	Excluded: Not related to our topic
Journal Article	E. H. Larsen; N. L. Andersen; A. Møller; A. Petersen; G. K. Mortensen; J. Petersen	2002	Monitoring the content and intake of trace elements from food in Denmark	Forghani	5/18/2024	Food Additives and Contaminants	Excluded: Not related to our topic
Journal Article	E. Lee; C. A. Burnett; N. Lalich; L. L. Cameron; J. P. Sestito	2002	Proportionate mortality of crop and livestock farmers in the United States, 1984-1993	Masoudnia	5/14/2024	American Journal of Industrial Medicine	Excluded: Not related to our topic
Journal Article	Y. Lei; J. Pius; Z. Wu; T. M. Ong	2002	[Antisense TIF3 reverses the oncogenic potential of CdCl2-transformed BALB/c-3T3 cells]	Forghani	5/16/2024	Wei Sheng Yan Jiu	Excluded: Not related to our topic
Journal Article	Y. X. Lei; J. K. Chen; Z. L. Wu	2002	Blocking the translation elongation factor-1δ with its antisense mRNA results in a significant reversal of its oncogenic potential	Forghani	5/11/2024	Teratogenesis Carcinogenesis and Mutagenesis	Excluded: Not related to our topic
Journal Article	Y. X. Lei; P. Joseph; T. M. Ong	2002	Antisense inhibition of translation initiation factor 3 reverses its oncogenic potential	Forghani	5/3/2024	Teratogenesis Carcinogenesis and Mutagenesis	Excluded: Not related to our topic
Journal Article	M. Y. Li; J. F. Cai; J. F. Chiu	2002	Arsenic induces oxidative stress and activates stress gene expressions in cultured lung epithelial cells	Forghani	5/31/2024	Journal of Cellular Biochemistry	Excluded: Not related to our topic
Journal Article	X. J. Lin; T. Okuda; A. Holzer; S. B. Howell	2002	The copper transporter <i>CTR1</i> regulates cisplatin uptake in <i>Saccharomyces cerevisiae</i>	Forghani	5/25/2024	Molecular Pharmacology	Excluded: Not related to our topic
Journal Article	J. Liu; B. S. Zheng; H. V. Aposhian; Y. S. Zhou; M. L. Chen; A. H. Zhang; M. P. Waalkes	2002	Chronic arsenic poisoning from burning high-arsenic-containing coal in Guizhou, China	Forghani	5/21/2024	Environmental Health Perspectives	Excluded: Not related to our topic
Journal Article	J. G. Mainprize; N. L. Ford; S. Yin; E. E. Gordon; W. J. Hamilton; T. O. Tümer; M. J. Yaffe	2002	A CdZnTe slot-scanned detector for digital mammography	Forghani	5/16/2024	Medical Physics	Excluded: Not related to our topic
Journal Article	M. B. Martin; H. James Voeller; E. P. Gelmann; L. Jianming; E. G. Stoica; E. J. Hebert; R. Reiter; B. Singh; M. Danielsen; E. Pentecost; A. Stoica	2002	Role of cadmium in the regulation of AR gene expression and activity	Forghani	5/7/2024	Endocrinology	Excluded: Not related to our topic
Journal Article	M. B. Martin; H. J. Voeller; E. P. Gelmann; J. Lu; E. G. Stoica; E. J. Hebert; R. Reiter; B. Singh; M. Danielsen; E. Pentecost; A. Stoica	2002	Role of cadmium in the regulation of AR gene expression and activity	Forghani	5/28/2024	Endocrinology	Excluded: Not related to our topic
Journal Article	M. B. Martin; H. J. Voeller; E. P. Gelmann; J. M. Lu; E. G. Stoica; E. J. Hebert; R. Reiter; B. Singh; M. Danielsen; E. Pentecost; A. Stoica	2002	Role of cadmium in the regulation of AR gene expression and activity	Forghani	5/20/2024	Endocrinology	Excluded: Not related to our topic
Journal Article	S. Masunaga; K. Ono; A. Takahashi; Y. Sakurai; K. Ohnishi; T. Kobayashi; Y. Kinashi; M. Takagaki; T. Ohnishi	2002	Impact of the p53 status of the tumor cells on the effect of reactor neutron beam irradiation, with emphasis on the response of intratumor quiescent cells	Forghani	5/28/2024	Jpn J Cancer Res	Excluded: Not related to our topic
Journal Article	T. Matsuda; E. Kobayashi; Y. Okubo; Y. Suwazono; T. Kido; M. Nishijo; H. Nakagawa; K. Nogawa	2002	Association between renal dysfunction and mortality among inhabitants in the region around the Jinzu River basin polluted by cadmium	Forghani	5/31/2024	Environmental Research	Excluded: Not related to our topic
Journal Article	Myad Matte; H. Moses-Soto; P. A. Kruk	2002	Calcium-mediated telomerase activity in ovarian epithelial cells	Forghani	5/19/2024	Archives of Biochemistry and Biophysics	Excluded: Not related to our topic
Journal Article	J. McLaren Howard	2002	The detection of DNA adducts (risk factors for DNA damage). A method for genomic DNA, the results and some effects of nutritional intervention	Forghani	5/10/2024	Journal of Nutritional and Environmental Medicine	Excluded: Not related to our topic
Conference Proceedings	M. A. Mehlman	2002	Carcinogenicity of methyl-tertiary butyl ether in gasoline	Forghani	5/5/2024	Annals of the New York Academy of Sciences	Excluded: Not related to our topic
Journal Article	J. P. Meyer; D. A. Gillatt	2002	Can diet affect prostate cancer?	Forghani	5/20/2024	BJU International	Excluded: Not related to our topic
Journal Article	L. Migliore; F. Coppedè	2002	Genetic and environmental factors in cancer and neurodegenerative diseases	Forghani	5/27/2024	Mutation Research - Reviews in Mutation Research	Excluded: Not related to our topic
Journal Article	U. K. Misra; G. Gawdi; G. Akabani; S. V. Pizzo	2002	Cadmium-induced DNA synthesis and cell proliferation in macrophages: the role of intracellular calcium and signal transduction mechanisms	Forghani	5/7/2024	Cell Signal	Excluded: Cellular and molecular studies
Journal Article	G. J. Morgan; F. E. Davies; M. Linet	2002	Myeloma aetiology and epidemiology	Masoudnia	5/9/2024	Biomedicine and Pharmacotherapy	Excluded: Not related to our topic
Journal Article	I. Mori	2002	Cancer mortality among man-made graphite electrode manufacturing workers: Results of a 38 year follow up	Masoudnia	5/21/2024	Occupational and Environmental Medicine	Excluded: Not related to our topic
Journal Article	S. Mostböck; M. Ficková; D. Macjeová; M. Baranová; D. Kotyzová; V. Mícková; V. Eybl; J. Thalhamer; J. Brtko	2002	Effect of cadmium and mercury on the nuclear retinoic acid receptors	Forghani	5/3/2024	General Physiology and Biophysics	Excluded: Not related to our topic
Journal Article	V. Muzyka; S. Bogovski; A. Viitak; T. Veidebaum	2002	Alterations of heme metabolism in lymphocytes and metal content in blood plasma as markers of diesel fuels effects on human organism	Forghani	5/2/2024	Science of the Total Environment	Excluded: Not related to our topic
Journal Article	K. Nakamura; Y. Yasunaga; D. Ko; L. L. Xu; J. W. Moul; D. M. Peehl; S. Srivastava; J. S. Rhim	2002	Cadmium-induced neoplastic transformation of human prostate epithelial cells	Forghani	5/10/2024	International Journal of Oncology	Excluded: Not related to our topic
Journal Article	K. Nelson	2002	Advancing cancer detection on a quantum scale	Forghani	5/14/2024	Lancet Oncology	Excluded: Not related to our topic
Journal Article	E. Papouli; M. Defais; F. Larminat	2002	Overexpression of metallothionein-II sensitizes rodent cells to apoptosis induced by DNA cross-linking agent through inhibition of NF-κB activation	Forghani	5/2/2024	Journal of Biological Chemistry	Excluded: Not related to our topic
Journal Article	E. Papouli; M. Defais; F. Larminat	2002	Overexpression of metallothionein-II sensitizes rodent cells to apoptosis induced by DNA cross-linking agent through inhibition of NF-kappa B activation	Forghani	5/30/2024	J Biol Chem	Excluded: Not related to our topic
Journal Article	G. Pizza; C. de Vinci; D. Viza	2002	Immunotherapeutic approaches for renal cancer	Forghani	5/22/2024	Folia Biologica	Excluded: Not related to our topic
Journal Article	E. A. Platz; K. J. Helzlsouer; S. C. Hoffman; J. S. Morris; C. K. Baskett; G. W. Comstock	2002	Prediagnostic toenail cadmium and zinc and subsequent prostate cancer risk	Forghani	5/18/2024	Prostate	Excluded: Not related to our topic
Journal Article	L. A. Poirier; T. I. Vlasova	2002	The prospective role of abnormal methyl metabolism in cadmium toxicity	Forghani	5/22/2024	Environ Health Perspect	Excluded: Not related to our topic
Journal Article	M. Radike; D. Warshawsky; J. Caruso; R. Goth-Goldstein; R. Reilman; T. Collins; M. Yaeger; J. Wang; N. Vela; L. Olsen; J. Schneider	2002	Distribution and accumulation of a mixture of arsenic, cadmium, chromium, nickel, and vanadium in mouse small intestine, kidneys, pancreas, and femur following oral administration in water or feed	Forghani	5/26/2024	J Toxicol Environ Health A	Excluded: Not related to our topic
Journal Article	M. Radike; D. Warshawsky; J. Caruso; R. Goth-Goldstein; R. Reilman; T. Collins; M. Yaeger; J. S. Wang; N. Vela; L. Olsen; J. Schneider	2002	Distribution and accumulation of a mixture of arsenic, cadmium, chromium, nickel, and vanadium in mouse small intestine, kidneys, pancreas, and femur following oral administration in water or feed	Forghani	5/29/2024	Journal of Toxicology and Environmental Health-Part a-Current Issues	Excluded: Not related to our topic
Conference Proceedings	E. F. Rostan; H. V. Debuys; D. L. Madey; S. R. Pinnell	2002	Evidence supporting zinc as an important antioxidant for skin	Forghani	6/1/2024	International Journal of Dermatology	Excluded: Not related to our topic
Conference Proceedings	K. Rustemeier; R. Stabbert; H. Haussmann; E. Roemer; E. L. Carmines	2002	Evaluation of the potential effects of ingredients added to cigarettes. Part 2: Chemical composition of mainstream smoke	Forghani	5/19/2024	Food and Chemical Toxicology	Excluded: Not related to our topic
Journal Article	K. Rustemeier; R. Stabbert; H. J. Haussmann; E. Roemer; E. L. Carmines	2002	Evaluation of the potential effects of ingredients added to cigarettes. Part 2: chemical composition of mainstream smoke	Forghani	5/29/2024	Food Chem Toxicol	Excluded: Not related to our topic
Journal Article	M. Satoh; H. Koyama; T. Kaji; H. Kito; C. Tohyama	2002	Perspectives on cadmium toxicity research	Forghani	5/7/2024	Tohoku J Exp Med	Excluded: Not related to our topic
Journal Article	P. W. Schenk; A. W. Boersma; M. Brok; H. Burger; G. Stoter; K. Nooter	2002	Inactivation of the Saccharomyces cerevisiae SKY1 gene induces a specific modification of the yeast anticancer drug sensitivity profile accompanied by a mutator phenotype	Forghani	5/8/2024	Mol Pharmacol	Excluded: Not related to our topic
Journal Article	P. W. Schenk; A. W. M. Boersma; M. Brok; H. Burger; G. Stoter; K. Nooter	2002	Inactivation of the <i>Saccharomyces cerevisiae SKY1</i> gene induces a specific modification of the yeast anticancer drug sensitivity profile accompanied by a mutator phenotype	Forghani	5/11/2024	Molecular Pharmacology	Excluded: Not related to our topic
Journal Article	U. Schuhmacher-Wolz; R. Konietzka; K. Schneider	2002	Using carcinogenic potency ranking to assign air contaminants to emission classes	Forghani	5/11/2024	Regulatory Toxicology and Pharmacology	Excluded: Not related to our topic
Journal Article	A. N. Shaikh; B. S. Negi; S. Sadasivan	2002	Characterization of Indian cigarette tobacco and its smoke aerosol by nuclear and allied techniques	Forghani	5/3/2024	Journal of Radioanalytical and Nuclear Chemistry	Excluded: Not related to our topic
Journal Article	A. Skoczyńska; R. Poreba; A. Sieradzki; R. Andrzejak; U. Sieradzka	2002	The impact of lead and cadmium on the immune system	Forghani	5/9/2024	Medycyna pracy	Excluded: Not related to our topic
Journal Article	P. W. Smet; T. F. Pauwels; P. J. Dierickx	2002	The effect of hexaaza- and hexathia-macrocyclic ligands on transition metal cytotoxicity in human hepatoma-derived cultured cells	Forghani	5/3/2024	Human and Experimental Toxicology	Excluded: Not related to our topic
Journal Article	T. M. Sorahan; L. Nichols; J. M. Harrington	2002	Mortality of United Kingdom oil refinery and petroleum distribution workers, 1951-1998	Masoudnia	5/10/2024	Occupational Medicine	Excluded: Not related to our topic
Journal Article	M. D. Spruill; B. Song; W. Z. Whong; T. Ong	2002	Proto-oncogene amplification and overexpression in cadmium-induced cell transformation	Forghani	5/17/2024	J Toxicol Environ Health A	Excluded: Not related to our topic
Journal Article	D. J. Sutton; P. B. Tchounwou; N. Ninashvili; E. Shen	2002	Mercury Induces Cytotoxicity and Transcriptionally Activates Stress Genes in Human Liver Carcinoma (HepG<sub>2</sub>) Cells	Forghani	5/13/2024	International Journal of Molecular Sciences	Excluded: Not related to our topic
Journal Article	M. T. H. Tarafder; K. B. Chew; K. A. Crouse; A. M. Ali; B. M. Yamin; H. K. Fun	2002	Synthesis and characterization of Cu(II), Ni(II) and Zn(II) metal complexes of bidentate NS isomeric Schiff bases derived from S-methyldithiocarbazate (SMDTC):: bioactivity of the bidentate NS isomeric Schiff bases, some of their Cu(II), Ni(II) and Zn(II) complexes and the X-ray structure of the bis <i>S</i>-methyl-β-<i>N</i>-(2-furylmethyl)methylenedithiocarbazato z inc(II) complex	Forghani	5/9/2024	Polyhedron	Excluded: Not related to our topic
Journal Article	M. T. H. Tarafder; K. T. Jin; K. A. Crouse; A. M. Ali; B. M. Yamin; H. K. Fun	2002	Coordination chemistry and bioactivity of Ni2+, Cu2+, Cd2+ and Zn2+ complexes containing bidentate schiff bases derived from S-benzyldithiocarbazate and the X-ray crystal structure of bis[S-benzyl-β-N-(5-methyl-2-furylmethylene)dithiocarbazato]cadmium(II)	Forghani	5/18/2024	Polyhedron	Excluded: Not related to our topic
Journal Article	S. Tarpila; A. Aro; I. Salminen; A. Tarpila; P. Kleemola; J. Akkila; H. Adlercreutz	2002	The effect of flaxseed supplementation in processed foods on serum fatty acids and enterolactone	Forghani	5/31/2024	European Journal of Clinical Nutrition	Excluded: Not related to our topic
Journal Article	C. S. Tseng	2002	An overview on peripheral vascular disease in blackfoot disease-hyperendemic villages in Taiwan	Forghani	5/14/2024	Angiology	Excluded: Not related to our topic
Journal Article	P. Ujjin; S. Satarug; Y. Vanavanitkun; S. Daigo; N. Ariyoshi; H. Yamazaki; P. E. B. Reilly; M. R. Moore; T. Kamataki	2002	Variation in coumarin 7-hydroxylase activity associated with genetic polymorphism of cytochrome P450 2A6 and the body status of iron stores in adult Thai males and females	Forghani	5/21/2024	Pharmacogenetics	Excluded: Not related to our topic
Journal Article	M. Vahter; M. Berglund; A. Åkesson; C. Lidén	2002	Metals and women's health	Forghani	5/18/2024	Environmental Research	Excluded: Not related to our topic
Journal Article	R. Vanholder; R. Cornelis; A. Dhondt; N. Lameire	2002	The role of trace elements in uraemic toxicity	Forghani	5/26/2024	Nephrol Dial Transplant	Excluded: Not related to our topic
Journal Article	D. K. Verma; J. T. Purdham; H. A. Roels	2002	Translating evidence about occupational conditions into strategies for prevention	Masoudnia	5/27/2024	Occupational and Environmental Medicine	Excluded: Not related to our topic
Journal Article	V. Verougstraete; D. Lison; P. Hotz	2002	A systematic review of cytogenetic studies conducted in human populations exposed to cadmium compounds	Forghani	5/28/2024	Mutat Res	Excluded: Not related to our topic
Journal Article	R. Warren; B. Walker; V. R. Nathan	2002	Environmental factors influencing public health and medicine: Policy implications	Forghani	5/28/2024	Journal of the National Medical Association	Excluded: Not related to our topic
Journal Article	T. Watano; I. Matsuoka; J. Kimura	2002	Inhibitory effects of metals on ATP-induced current through P2X7 receptor in NG108-15 cells	Forghani	5/12/2024	Japanese Journal of Pharmacology	Excluded: Not related to our topic
Journal Article	C. Wesseling; E. Pukkala; K. Neuvonen; T. Kauppinen; P. Boffetta; T. Partanen	2002	Cancer of the brain and nervous system and occupational exposures in Finnish women	Forghani	5/21/2024	J Occup Environ Med	Excluded: Not related to our topic
Journal Article	W. S. Wu; Z. X. Xu; K. S. Chang	2002	The promyelocytic leukemia protein represses A20-mediated transcription	Forghani	5/2/2024	J Biol Chem	Excluded: Not related to our topic
Journal Article	S. Xiao; Z. Ge; L. Zhong; H. Luo; Y. Ye; J. Zheng	2002	Gastric cancer diagnosed by autofluorescence spectroscopy	Forghani	5/25/2024	Chinese Journal of Gastroenterology	Excluded: Not related to our topic
Journal Article	S. D. Xiao; Z. Z. Ge; L. Zhong; H. Y. Luo	2002	Diagnosis of gastric cancer by using autofluorescence spectroscopy	Forghani	5/16/2024	Chinese Journal of Digestive Diseases	Excluded: Not related to our topic
Journal Article	K. Yoshizawa; E. B. Rimm; J. S. Morris; V. L. Spate; C. C. Hsieh; D. Spiegelman; M. J. Stampfer; W. C. Willett	2002	Mercury and the risk of coronary heart disease in men	Forghani	5/26/2024	N Engl J Med	Excluded: Not related to our topic
Journal Article		2003	Waste and health	Forghani	5/2/2024	Techniques - Sciences - Methodes	Excluded: Missing authors or title
Journal Article	O. J. Adegoke; A. Blair; X. O. Shu; M. Sanderson; F. Jin; M. Dosemeci; C. L. Addy; W. Zheng	2003	Occupational history and exposure and the risk of adult leukemia in Shanghai	Masoudnia	5/19/2024	Annals of Epidemiology	Excluded: Not related to our topic
Journal Article	W. Al-Shahib; R. J. Marshall	2003	The fruit of the date palm: its possible use as the best food for the future?	Forghani	5/6/2024	Int J Food Sci Nutr	Excluded: Not related to our topic
Journal Article	Y. Amitai; S. Almog; B. Herut	2003	Cancer risk go naval divers questioned [1]	Forghani	5/28/2024	Environmental Health Perspectives	Excluded: Not related to our topic
Conference Proceedings	D. Anderson	2003	Overview of male-mediated developmental toxicity	Masoudnia	5/11/2024	Advances in Experimental Medicine and Biology	Excluded: Not related to our topic
Journal Article	J. M. Antonini	2003	Health effects of welding	Forghani	5/30/2024	Critical Reviews in Toxicology	Excluded: Not related to our topic
Conference Proceedings	V. Artiouchenko; C. Wojciechowski	2003	Innovative fiber systems for laser medicine and technology	Forghani	5/21/2024	Conference on Lightguides and their Applications II	Excluded: Not related to our topic
Conference Paper	V. Artiouchenko; C. Wojciechowski	2003	Innovative fiber systems for laser medicine and technology	Forghani	5/19/2024	LASER TECHNOLOGY VII: APPLICATIONS OF LASERS	Excluded: Not related to our topic
Journal Article	Z. M. Bataineh; M. K. Nusier	2003	Metallothionein expression in human prostate gland	Forghani	5/13/2024	Saudi Medical Journal	Excluded: Not related to our topic
Journal Article	D. A. Blake; A. M. Kriegel; A. Soliman	2003	Immunoassay for serum cadmium: A new tool to assess risk for pancreatic cancer	Forghani	5/9/2024	Abstracts of Papers of the American Chemical Society	Excluded: Not related to our topic
Journal Article	P. Boyle; P. Autier; H. Bartelink; J. Baselga; P. Boffetta; J. Burn; H. J. G. Burns; L. Christensen; L. Denis; M. Dicato; V. Diehl; R. Doll; S. Franceschi; C. R. Gillis; N. Gray; L. Griciute; A. Hackshaw; M. Kasler; M. Kogevinas; S. Kvinnsland; C. La Vecchia; F. Levi; J. G. McVie; P. Maisonneuve; J. M. Martin-Moreno; J. Newton Bishop; F. Oleari; P. Perrin; M. Quinn; M. Richards; U. Ringborg; C. S…	2003	European Code Against Cancer and scientific justification: Third version (2003)	Forghani	5/21/2024	Annals of Oncology	Excluded: Not related to our topic
Journal Article	J. Bradbury	2003	Defective DNA repair may underlie cadmium carcinogenicity	Forghani	5/16/2024	Lancet Oncology	Excluded: Not related to our topic
Journal Article	D. Chen; W. M. Toone; J. Mata; R. Lyne; G. Burns; K. Kivinen; A. Brazma; N. Jones; J. Bähler	2003	Global transcriptional responses of fission yeast to environmental stress	Forghani	5/25/2024	Mol Biol Cell	Excluded: Not related to our topic
Journal Article	S. Y. Choe; S. J. Kim; H. G. Kim; J. H. Lee; Y. Choi; H. Lee; Y. Kim	2003	Evaluation of estrogenicity of major heavy metals	Forghani	5/14/2024	Science of the Total Environment	Excluded: Not related to our topic
Journal Article	R. Cinquetti; F. Mazzotti; F. Acquati; R. Gornatia; E. Sabbioni; R. Taramellia; G. Bernardinia	2003	Influence of metal ions on gene expression of BALB 3T3 fibroblasts	Forghani	5/9/2024	Gene	Excluded: Not related to our topic
Journal Article	N. Coen; M. A. Kadhim; E. G. Wright; C. P. Case; C. E. Mothersill	2003	Particulate debris from a titanium metal prosthesis induces genomic instability in primary human fibroblast cells	Forghani	5/27/2024	Br J Cancer	Excluded: Not related to our topic
Journal Article	J. J. Collins; B. Ireland; C. F. Buckley; D. Shepperly	2003	Lymphohaematopoeitic cancer mortality among workers with benzene exposure	Masoudnia	5/17/2024	Occupational and Environmental Medicine	Excluded: Not related to our topic
Journal Article	A. Daragó; A. Sapota; J. Duda-Szymańska	2003	[Levels of cadmium, zinc, copper and selenium in subjects with diagnosed prostate cancer]	Forghani	5/17/2024	Rocz Panstw Zakl Hig	Excluded: Not related to our topic
Journal Article	B. Desoize	2003	Metals and metal compounds in carcinogenesis	Forghani	5/6/2024	In Vivo	Excluded: Not related to our topic
Conference Proceedings	J. M. Elwood	2003	Epidemiological Studies of Radio Frequency Exposures and Human Cancer	Masoudnia	6/1/2024	Bioelectromagnetics	Excluded: Not related to our topic
Journal Article	T. Fatur; T. T. Lah; M. Filipic	2003	Cadmium inhibits repair of UV-, methyl methanesulfonate- and N-methyl-N-nitrosourea-induced DNA damage in Chinese hamster ovary cells	Forghani	5/5/2024	Mutat Res	Excluded: Not related to our topic
Journal Article	B. Floriańczyk	2003	Zinc and metallothioneins in cancer	Forghani	5/20/2024	Ann Univ Mariae Curie Sklodowska Med	Excluded: Not related to our topic
Journal Article	B. Floriańczyk; R. Kaczmarczyk; J. Osuchowski; M. Stryjecka-Zimmer; T. Trojanowski; Z. Marzec	2003	Metallothioneins and microelements in brain tumours	Forghani	5/5/2024	Ann Univ Mariae Curie Sklodowska Med	Excluded: Not related to our topic
Journal Article	B. Floriańczyk; J. Osuchowski; R. Kaczmarcyzk; T. Trojanowski; M. Stryjecka-Zimmer	2003	Influence of metallothioneins on zinc and copper distribution in brain tumours	Forghani	5/17/2024	Folia Neuropathologica	Excluded: Not related to our topic
Journal Article	B. Floriańczyk; J. Osuchowski; R. Kaczmarczyk; T. Trojanowski; M. Stryjecka-Zimmer	2003	Influence of metallothioneins on zinc and copper distribution in brain tumours	Forghani	5/18/2024	Folia Neuropathol	Excluded: Not related to our topic
Journal Article	J. Foulds; L. Ramstrom; M. Burke; K. Fagerström	2003	Effect of smokeless tobacco (snus) on smoking and public health in Sweden	Forghani	5/18/2024	Tobacco Control	Excluded: Not related to our topic
Journal Article	O. S. Frankfurt; A. Krishan	2003	Apoptosis-based drug screening and detection of selective toxicity to cancer cells	Forghani	5/5/2024	Anti-Cancer Drugs	Excluded: Not related to our topic
Journal Article	O. S. Frankfurt; A. Krishan	2003	Apoptosis enzyme-linked immunosorbent assay distinguishes anticancer drugs from toxic chemicals and predicts drug synergism	Forghani	5/15/2024	Chemico-Biological Interactions	Excluded: Not related to our topic
Journal Article	M. Gamo; T. Oka; J. Nakanishi	2003	Ranking the risks of 12 major environmental pollutants that occur in Japan	Forghani	5/29/2024	Chemosphere	Excluded: Not related to our topic
Journal Article	R. M. Grasseschi; R. B. Ramaswamy; D. J. Levine; C. D. Klaassen; L. J. Wesselius	2003	Cadmium accumulation and detoxification by alveolar macrophages of cigarette smokers	Forghani	5/29/2024	Chest	Excluded: Not related to our topic
Journal Article	R. M. Grasseschi; R. B. Ramaswanty; D. J. Levine; C. D. Klaassen; L. J. Wesselius	2003	Cadmium accumulation and detoxification by alveolar macrophages of cigarette smokers	Forghani	5/17/2024	Chest	Excluded: Not related to our topic
Journal Article	V. Gurel; D. A. Sens; S. Somji; S. H. Garrett; J. Nath; M. A. Sens	2003	Stable transfection and overexpression of metallothionein isoform 3 inhibits the growth of MCF-7 and Hs578T cells but not that of T-47D or MDA-MB-231 cells	Forghani	5/29/2024	Breast Cancer Res Treat	Excluded: Not related to our topic
Journal Article	B. R. Gurjar; M. Mohan	2003	Potential health risks due to toxic contamination in the ambient environment of certain Indian states	Forghani	5/31/2024	Environ Monit Assess	Excluded: Not related to our topic
Journal Article	G. K. Harris; X. L. Shi	2003	Signaling by carcinogenic metals and metal-induced reactive oxygen species	Forghani	5/21/2024	Mutation Research-Fundamental and Molecular Mechanisms of Mutagenesis	Excluded: Not related to our topic
Journal Article	A. Hartwig; H. Blessing; T. Schwerdtle; I. Walter	2003	Modulation of DNA repair processes by arsenic and selenium compounds	Forghani	5/7/2024	Toxicology	Excluded: Not related to our topic
Journal Article	M. Hasumi; K. Suzuki; H. Matsui; H. Koike; K. Ito; H. Yamanaka	2003	Regulation of metallothionein and zinc transporter expression in human prostate cancer cells and tissues	Forghani	5/9/2024	Cancer Lett	Excluded: Not related to our topic
Journal Article	D. J. Hendrick	2003	Occupational lung disease: The clinician's view	Forghani	5/25/2024	Imaging	Excluded: Not related to our topic
Journal Article	J. G. Hengstler	2003	Re: DNA damage induction and DNA repair inhibition prove co-exposures to cadmium, cobalt and lead as more dangerous than hitherto expected - Response	Forghani	5/15/2024	Carcinogenesis	Excluded: Not related to our topic
Journal Article	J. G. Hengstler; U. Bolm-Audorff; A. Faldum; K. Janssen; M. Reifenrath; W. Götte; D. L. Jung; O. Mayer-Popken; J. Fuchs; S. Gebhard; H. G. Bienfait; K. Schlink; C. Dietrich; D. Faust; B. Epe; F. Oesch	2003	Occupational exposure to heavy metals:: DNA damage induction and DNA repair inhibition prove co-exposures to cadmium, cobalt and lead as more dangerous than hitherto expected	Forghani	5/2/2024	Carcinogenesis	Excluded: Not related to our topic
Journal Article	S. H. Huang; F. Gambi; F. Conti; G. Carratelli; C. M. V. Conti; I. Mastromauro; G. Riccioni; A. Grilli; U. Bellati; R. L. Doyle	2003	Antiepileptic drugs lower contraceptive sex hormone and increase the risk of unplanned pregnancies in women with epilepsy: Revisited study	Forghani	5/15/2024	International Journal of Immunopathology and Pharmacology	Excluded: Not related to our topic
Journal Article	E. Iammarrone; R. Balet; A. M. Lower; C. Gillott; J. G. Grudzinskas	2003	Male infertility	Forghani	5/6/2024	Best Practice and Research: Clinical Obstetrics and Gynaecology	Excluded: Not related to our topic
Journal Article	P. J. Jansing; K. Ewen	2003	Current developments in radiation protection of occupationally exposed persons	Masoudnia	5/20/2024	Deutsche Medizinische Wochenschrift	Excluded: Not related to our topic
Journal Article	L. Järup	2003	Hazards of heavy metal contamination	Forghani	5/12/2024	Br Med Bull	Excluded: Not related to our topic
Journal Article	L. Jiang; B. Q. Yang; Y. D. Ma; W. S. Yang; Z. L. Du; T. J. Li	2003	Cadmium ion induced bending of phosphorothioate oligonucleotide G<sub>10</sub>	Forghani	5/18/2024	Physical Chemistry Chemical Physics	Excluded: Not related to our topic
Journal Article	Y. H. Jin; A. B. Clark; R. J. Slebos; H. Al-Refai; J. A. Taylor; T. A. Kunkel; M. A. Resnick; D. A. Gordenin	2003	Cadmium is a mutagen that acts by inhibiting mismatch repair	Forghani	5/23/2024	Nat Genet	Excluded: Not related to our topic
Journal Article	Y. H. Jin; A. B. Clark; R. J. C. Slebos; H. Al-Refai; J. A. Taylor; T. A. Kunkel; M. A. Resnick; D. A. Gordenin	2003	Cadmium is a mutagen that acts by inhibiting mismatch repair	Forghani	5/6/2024	Nature Genetics	Excluded: Not related to our topic
Journal Article	M. D. Johnson; N. Kenney; A. Stoica; L. Hilakivi-Clarke; B. Singh; G. Chepko; R. Clarke; P. F. Sholler; A. A. Lirio; C. Foss; R. Reiter; B. Trock; S. Paik; M. B. Martin	2003	Cadmium mimics the in vivo effects of estrogen in the uterus and mammary gland	Forghani	5/14/2024	Nat Med	Excluded: Not related to our topic
Journal Article	M. D. Johnson; N. Kenney; A. Stoica; L. Hilakivi-Clarke; B. Singh; G. Chepko; R. Clarke; P. F. Sholler; A. A. Lirio; C. Foss; R. Reiter; B. Trock; S. Paik; M. B. Martin	2003	Cadmium mimics the <i>in vivo</i> effects of estrogen in the uterus and mammary gland	Forghani	5/12/2024	Nature Medicine	Excluded: Not related to our topic
Journal Article	Z. Kaul; T. Yaguchi; S. C. Kaul; T. Hirano; R. Wadhwa; K. Taira	2003	Mortalin imaging in normal and cancer cells with quantum dot immunoconjugates	Forghani	5/24/2024	Cell Research	Excluded: Not related to our topic
Journal Article	Z. Kaul; T. Yaguchi; S. C. Kaul; T. Hirano; R. Wadhwa; K. Taira	2003	Mortalin imaging in normal and cancer cells with quantum dot immuno-conjugates	Forghani	5/18/2024	Cell Res	Excluded: Not related to our topic
Journal Article	T. Kauppinen; E. Pukkala; A. Saalo; A. J. Sasco	2003	Exposure to chemical carcinogens and risk of cancer among Finnish laboratory workers	Forghani	5/5/2024	Am J Ind Med	Excluded: Not related to our topic
Journal Article	S. A. Khan; A. Beck; P. L. Carmichael; S. D. Taylor-Robinson	2003	Unfriendly chemicals in pancreatic cancer	Forghani	5/5/2024	Pancreatology	Excluded: Not related to our topic
Journal Article	Z. Kirkali; C. Öbek	2003	Clinical aspects of renal cell carcinoma	Forghani	5/19/2024	EAU Update Series	Excluded: Not related to our topic
Journal Article	D. Knopf	2003	Cancer due to cadmium	Forghani	5/28/2024	Pharmazeutische Zeitung	Excluded: Not related to our topic
Journal Article	C. A. Krone; L. C. Harms	2003	Re: Zinc supplement use and risk of prostate cancer	Forghani	5/31/2024	J Natl Cancer Inst	Excluded: Not related to our topic
Journal Article	C. A. Krone; L. C. Harms; M. F. Leitzmann; E. L. Giovannucci	2003	Re: Zinc supplement use and risk of prostate cancer (multiple letters) [4]	Forghani	5/17/2024	Journal of the National Cancer Institute	Excluded: Not related to our topic
Journal Article	L. F. Lara; B. C. Pineau; K. C. Phillips; C. M. Mathews; B. T. Jones; G. Mishra; G. G. Schwartz	2003	Urinary cadmium levels in patients with pancreatic cancer with and without type II diabetes mellitus	Forghani	5/28/2024	Gastroenterology	Excluded: Not related to our topic
Journal Article	Y. X. Lei; P. Joseph; Z. L. Wu; T. M. Ong	2003	[Effect of aberrant DNA methylation on the expression of cancer-related genes in Cd-transformed cells]	Forghani	5/18/2024	Zhonghua Lao Dong Wei Sheng Zhi Ye Bing Za Zhi	Excluded: Not related to our topic
Journal Article	M. F. Leitzmann; E. L. Giovannucci	2003	Re: Zinc supplement use and risk of prostate cancer - Response	Forghani	5/10/2024	Journal of the National Cancer Institute	Excluded: Not related to our topic
Journal Article	F. Leroy	2003	Women and cigarette smoking: Management proposal	Forghani	5/11/2024	Gyn. Obs.	Excluded: Not related to our topic
Journal Article	E. F. Madden	2003	The role of combined metal interactions in metal carcinogenesis: A review	Forghani	5/2/2024	Reviews on Environmental Health	Excluded: Not related to our topic
Journal Article	N. Magǹavita; J. Wang	2003	Post-exposure medical surveillance of workers exposed to ionizing radiation (multiple letters)	Masoudnia	5/7/2024	Health Physics	Excluded: Not related to our topic
Journal Article	R. Mandal; G. Jiang; X. F. Li	2003	Direct evidence for co-binding of cisplatin and cadmium to a native zinc- and cadmium-containing metallothionein	Forghani	5/5/2024	Applied Organometallic Chemistry	Excluded: Not related to our topic
Journal Article	M. B. Martin; R. Reiter; T. Pham; Y. R. Avellanet; J. Camara; M. Lahm; E. Pentecost; K. Pratap; B. A. Gilmore; S. Divekar; R. S. Dagata; J. L. Bull; A. Stoica	2003	Estrogen-like activity of metals in Mcf-7 breast cancer cells	Forghani	5/12/2024	Endocrinology	Excluded: Not related to our topic
Journal Article	R. H. McCusker; R. L. Mateski; J. Novakofski	2003	Zinc alters the kinetics of IGF-II binding to cell surface receptors and binding proteins	Forghani	5/28/2024	Endocrine	Excluded: Not related to our topic
Journal Article	C. T. McMurray; J. A. Tainer	2003	Cancer, cadmium and genome integrity	Forghani	6/2/2024	Nat Genet	Excluded: Not related to our topic
Journal Article	S. A. Meo; T. Al-Khlaiwi	2003	Health hazards of welding fumes	Forghani	5/25/2024	Saudi Med J	Excluded: Not related to our topic
Journal Article	U. K. Misra; G. Gawdi; S. V. Pizzo	2003	Induction of mitogenic signalling in the 1LN prostate cell line on exposure to submicromolar concentrations of cadmium	Forghani	5/22/2024	Cellular Signalling	Excluded: Not related to our topic
Journal Article	U. K. Misra; G. Gawdi; S. V. Pizzo	2003	Induction of mitogenic signalling in the 1LN prostate cell line on exposure to submicromolar concentrations of cadmium+	Forghani	5/15/2024	Cell Signal	Excluded: Not related to our topic
Journal Article	U. K. Misra; G. Gawdi; S. V. Pizzo	2003	Induction of mitogenic signalling in the 1LN prostate cell line on exposure to submicromolar concentrations of cadmium<SUP>+</SUP>	Forghani	5/19/2024	Cellular Signalling	Excluded: Not related to our topic
Conference Proceedings	G. J. Molderings; M. Brüss; H. Bönisch; M. Göthert	2003	Identification and Pharmacological Characterization of a Specific Agmatine Transport System in Human Tumor Cell Lines	Forghani	5/26/2024	Annals of the New York Academy of Sciences	Excluded: Not related to our topic
Conference Proceedings	L. E. Moore; W. Y. Huang; J. Chung; R. B. Hayes	2003	Epidemiologic considerations to assess altered DNA methylation from environmental exposures in cancer	Forghani	5/11/2024	Annals of the New York Academy of Sciences	Excluded: Not related to our topic
Journal Article	R. Moreau; L. Simoneau; J. Lafond	2003	Calcium fluxes in human trophoblast (BeWo) cells: Calcium channels, calcium-ATPase, and sodium-calcium exchanger expression	Forghani	5/19/2024	Molecular Reproduction and Development	Excluded: Not related to our topic
Journal Article	R. Newhook; H. Hirtle; K. Byrne; M. E. Meek	2003	Releases from copper smelters and refineries and zinc plants in Canada: human health exposure and risk characterization	Forghani	5/27/2024	Science of the Total Environment	Excluded: Not related to our topic
Journal Article	G. Nordberg; Grp ChinaCad	2003	Cadmium and human health: A perspective based on recent studies in China	Forghani	5/27/2024	Journal of Trace Elements in Experimental Medicine	Excluded: Not related to our topic
Conference Proceedings	G. Nordberg; G. F. Nordberg; N. G. Lundstrom; D. Gunnarsson; M. Svensson; A. Bernard; J. Buchet; S. Fierens; X. Dumont; T. Jin; X. Zeng; J. Lu; X. Wu; X. Jiang; T. Ye; Q. Kong; W. Frech; M. Nordberg	2003	Cadmium and Human Health: A Perspective Based on Recent Studies in China	Forghani	6/2/2024	Journal of Trace Elements in Experimental Medicine	Excluded: Not related to our topic
Journal Article	M. L. Olsen; S. Schade; S. A. Lyons; M. D. Amaral; H. Sontheimer	2003	Expression of voltage-gated chloride channels in human glioma cells	Forghani	5/8/2024	Journal of Neuroscience	Excluded: Not related to our topic
Journal Article	E. Opalińska; A. Michalak; F. Stoma; M. Latalski; M. Goniewicz	2003	Increasing level of prostate-specific antigen and prostate cancer risk factors among 193 men examined in screening procedure	Forghani	5/25/2024	Ann Univ Mariae Curie Sklodowska Med	Excluded: Not related to our topic
Journal Article	L. Patrick	2003	Toxic metals and antioxidants: Part II. The role of antioxidants in arsenic and cadmium toxicity	Forghani	5/27/2024	Alternative Medicine Review	Excluded: Not related to our topic
Conference Proceedings	J. Pourahmad; P. J. O'Brien; F. Jokar; B. Daraei	2003	Carcinogenic metal induced sites of reactive oxygen species formation in hepatocytes	Forghani	5/8/2024	Toxicology in Vitro	Excluded: Not related to our topic
Journal Article	J. Pourahmad; P. J. O'Brien; F. Jokar; B. Daraei	2003	Carcinogenic metal induced sites of reactive oxygen species formation in hepatocytes	Forghani	5/12/2024	Toxicol In Vitro	Excluded: Not related to our topic
Journal Article	J. L. Regens	2003	Cancer risk from exposure to hazardous air pollutants in Russia	Forghani	5/2/2024	Environmental Science and Pollution Research	Excluded: Not related to our topic
Journal Article	X. Y. Ren; Y. Zhou; J. P. Zhang; W. H. Feng; B. H. Jiao	2003	Expression of metallothionein gene at different time in testicular interstitial cells and liver of rats treated with cadmium	Forghani	5/7/2024	World Journal of Gastroenterology	Excluded: Not related to our topic
Journal Article	X. Y. Ren; Y. Zhou; J. P. Zhang; Y. Zhong; W. H. Feng; B. H. Jiao	2003	Metallothionein Gene Expression under Different Time in Testicular Sertoli Cells of Rats Treated with Cadmium	Forghani	5/24/2024	Progress in Biochemistry and Biophysics	Excluded: Not related to our topic
Journal Article	V. P. Reshetin; V. I. Kazazyan; J. L. Regens; J. T. Gunter	2003	Cancer risk assessment and ambient cadmium concentrations: Mortality estimates from Moscow, Samara, and Saratov	Forghani	5/21/2024	Environmental Science and Pollution Research	Excluded: Not related to our topic
Journal Article	E. D. Richter; L. S. Friedman; Y. Tamir; T. Berman; O. Levy; J. B. Westin; T. Peretz	2003	Cancer risks in naval divers with multiple exposures to carcinogens	Forghani	5/20/2024	Environmental Health Perspectives	Excluded: Not related to our topic
Journal Article	E. D. Richter; L. S. Friedman; Y. Tamir; T. Berman; M. Sadeh; O. Levy; J. B. Westin; T. Peretz; I. Lipshitz; M. Bar-Chana	2003	Cancer risk to naval dirvers: Response [2]	Forghani	5/2/2024	Environmental Health Perspectives	Excluded: Not related to our topic
Journal Article	H. A. Risch	2003	Etiology of pancreatic cancer, with a hypothesis concerning the role of N-nitroso compounds and excess gastric acidity	Forghani	5/21/2024	Journal of the National Cancer Institute	Excluded: Not related to our topic
Journal Article	M. Röösli; N. Künzli; C. Schindler; G. Theis; L. Oglesby; P. Mathys; M. Camenzind; C. Braun-Fahrländer	2003	Single pollutant versus surrogate measure approaches: Do single pollutant risk assessments underestimate the impact of air pollution on lung cancer risk?	Forghani	5/7/2024	Journal of Occupational and Environmental Medicine	Excluded: Not related to our topic
Journal Article	T. G. Rossman; M. P. Waalkes	2003	Special issue: Metals and human cancer	Forghani	5/17/2024	Mutation Research - Fundamental and Molecular Mechanisms of Mutagenesis	Excluded: Not related to our topic
Journal Article	S. Safe	2003	Cadmium's disguise dupes the estrogen receptor	Forghani	5/3/2024	Nature Medicine	Excluded: Not related to our topic
Journal Article	A. C. Samia; X. Chen; C. Burda	2003	Semiconductor quantum dots for photodynamic therapy	Forghani	5/11/2024	J Am Chem Soc	Excluded: Not related to our topic
Journal Article	A. C. S. Samia; X. Chen; C. Burda	2003	Semiconductor Quantum Dots for Photodynamic Therapy	Forghani	5/15/2024	Journal of the American Chemical Society	Excluded: Not related to our topic
Journal Article	S. Satarug; J. R. Baker; S. Urbenjapol; M. Haswell-Elkins; P. E. Reilly; D. J. Williams; M. R. Moore	2003	A global perspective on cadmium pollution and toxicity in non-occupationally exposed population	Forghani	5/2/2024	Toxicol Lett	Excluded: Not related to our topic
Conference Proceedings	S. Satarug; J. R. Baker; S. Urbenjapol; M. Haswell-Elkins; P. E. B. Reilly; D. J. Williams; M. R. Moore	2003	A global perspective on cadmium pollution and toxicity in non-occupationally exposed population	Forghani	5/17/2024	Toxicology Letters	Excluded: Not related to our topic
Journal Article	S. Satarug; J. R. Baker; S. Urbenjapol; M. Haswell-Elkins; P. E. B. Reilly; D. J. Williams; M. R. Moore	2003	A global perspective on cadmium pollution and toxicity in non-occupationally exposed population	Forghani	5/19/2024	Toxicology Letters	Excluded: Not related to our topic
Journal Article	G. G. Schwartz; D. Il'yasova; A. Ivanova	2003	Urinary cadmium, impaired fasting glucose, and diabetes in the NHANES III	Forghani	5/3/2024	Diabetes Care	Excluded: Not related to our topic
Journal Article	S. Sell	2003	Mouse Models to Study the Interaction of Risk Factors for Human Liver Cancer	Forghani	5/15/2024	Cancer Research	Excluded: Not related to our topic
Journal Article	D. A. Sens; M. R. Rossi; S. Park; V. Gurel; J. Nath; S. H. Garrett; M. A. Sens; S. Somji	2003	Metallothionein isoform 1 and 2 gene expression in a human urothelial cell line (UROtsa) exposed to CdCl2 and NaAsO2	Forghani	5/31/2024	Journal of Toxicology and Environmental Health - Part A	Excluded: Not related to our topic
Journal Article	R. Shimoda; W. E. Achanzar; W. Qu; T. Nagamine; H. Takagi; M. Mori; M. P. Waalkes	2003	Metallothionein is a potential negative regulator of apoptosis	Forghani	5/27/2024	Toxicol Sci	Excluded: Not related to our topic
Journal Article	L. Stayner; K. Steenland; M. Dosemeci; I. Hertz-Picciotto	2003	Attenuation of exposure-response curves in occupational cohort studies at high exposure levels	Forghani	5/17/2024	Scandinavian Journal of Work Environment & Health	Excluded: Not related to our topic
Conference Proceedings	W. A. Suk; K. Murray; M. D. Avakian	2003	Environmental hazards to children's health in the modern world	Forghani	5/28/2024	Mutation Research - Reviews in Mutation Research	Excluded: Not related to our topic
Journal Article	T. Suzuki; M. Agui; T. Togawa; A. Naganuma; K. Nishio; S. Tanabe	2003	MRP5b/SMRP mRNA is highly expressed in metallothionein-deficient mouse liver	Forghani	5/26/2024	Journal of Health Science	Excluded: Not related to our topic
Journal Article	M. Takiguchi; W. E. Achanzar; W. Qu; G. Li; M. P. Waalkes	2003	Effects of cadmium on DNA-(Cytosine-5) methyltransferase activity and DNA methylation status during cadmium-induced cellular transformation	Forghani	5/13/2024	Exp Cell Res	Excluded: Cellular and molecular studies
Journal Article	M. Takiguchi; W. E. Achanzar; W. Qu; G. Y. Li; M. P. Waalkes	2003	Effects of cadmium on DNA-(Cytosine-5) methyltransferase activity and DNA methylation status during cadmium-induced cellular transformation	Forghani	5/11/2024	Experimental Cell Research	Excluded: Cellular and molecular studies
Journal Article	H. Tashiro; T. Kawamoto; T. Okubo; O. Koide	2003	Variation in the distribution of trace elements in hepatoma	Forghani	5/27/2024	Biological Trace Element Research	Excluded: Not related to our topic
Journal Article	I. Tomić; V. Mrda; V. Karlicić; R. Bokun; Z. Tatomirović	2003	[Phonation bronchoscopy]	Forghani	5/10/2024	Vojnosanit Pregl	Excluded: Not related to our topic
Journal Article	M. Toraason; M. A. Butler; A. Ruder; C. Forrester; L. Taylor; D. L. Ashley; P. Mathias; K. L. Marlow; K. L. Cheever; E. Krieg; H. Wey	2003	Effect of perchloroethylene, smoking, and race on oxidative DNA damage in female dry cleaners	Masoudnia	5/7/2024	Mutation Research - Genetic Toxicology and Environmental Mutagenesis	Excluded: Not related to our topic
Journal Article	M. Tsuchimochi; H. Sakahara; K. Hayama; M. Funaki; R. Ohno; T. Shirahata; T. Orskaug; G. Maehlum; K. Yoshioka; E. Nygard	2003	A prototype small CdTe gamma camera for radioguided surgery and other imaging applications	Forghani	5/15/2024	Eur J Nucl Med Mol Imaging	Excluded: Not related to our topic
Journal Article	M. K. Türkdoǧan; F. Kilicel; K. Kara; I. Tuncer; I. Uygan	2003	Heavy metals in soil, vegetables and fruits in the endemic upper gastrointestinal cancer region of Turkey	Forghani	5/5/2024	Environmental Toxicology and Pharmacology	Excluded: Not related to our topic
Journal Article	D. Vartsky; S. Shilstein; A. Bercovich; M. Huszar; A. Breskin; R. Chechik; S. Korotinsky; S. D. Malnick; E. Moriel	2003	Prostatic zinc and prostate specific antigen: An experimental evaluation of their combined diagnostic value	Forghani	5/25/2024	Journal of Urology	Excluded: Not related to our topic
Journal Article	D. Vecchio; A. J. Sasco; C. I. Cann	2003	Occupational risk in health care and research	Masoudnia	5/23/2024	American Journal of Industrial Medicine	Excluded: Not related to our topic
Journal Article	V. Verougstraete; D. Lison; P. Hotz	2003	Cadmium, lung and prostate cancer: a systematic review of recent epidemiological data	Forghani	5/27/2024	J Toxicol Environ Health B Crit Rev	Excluded: Not related to our topic
Journal Article	M. P. Waalkes	2003	Cadmium carcinogenesis	Forghani	5/22/2024	Mutat Res	Excluded: Not related to our topic
Journal Article	M. Waisberg; P. Joseph; B. Hale; D. Beyersmann	2003	Molecular and cellular mechanisms of cadmium carcinogenesis	Forghani	5/31/2024	Toxicology	Excluded: Cellular and molecular studies
Journal Article	J. Wang; G. Liu; A. Merkoç i	2003	Electrochemical coding technology for simultaneous detection of multiple DNA targets	Forghani	5/9/2024	Journal of the American Chemical Society	Excluded: Not related to our topic
Journal Article	J. Wang; G. Liu; A. Merkoçi	2003	Electrochemical coding technology for simultaneous detection of multiple DNA targets	Forghani	5/11/2024	J Am Chem Soc	Excluded: Not related to our topic
Journal Article	L. Wang	2003	Cadmium induces estrogenic effects in rats	Forghani	5/27/2024	Journal of the National Cancer Institute	Excluded: Not related to our topic
Journal Article	X. R. Wang; D. C. Christiani	2003	Occupational lung disease in China	Forghani	5/30/2024	International Journal of Occupational and Environmental Health	Excluded: Not related to our topic
Journal Article	G. Weinlich; W. Bitterlich; V. Mayr; P. O. Fritsch; B. Zelger	2003	Metallothionein-overexpression as a prognostic factor for progression and survival in melanoma. A prospective study on 520 patients	Forghani	5/17/2024	British Journal of Dermatology	Excluded: Not related to our topic
Journal Article	M. Zafarullah; W. Q. Li; J. Sylvester; M. Ahmad	2003	Molecular mechanisms of N-acetylcysteine actions	Forghani	5/19/2024	Cellular and Molecular Life Sciences	Excluded: Cellular and molecular studies
Journal Article		2004	News in brief	Forghani	6/2/2024	Lancet Oncology	Excluded: Missing authors or title
Journal Article		2004	IPCS Concise International Chemical Assessment Documents: Asphalt (Bitumen)	Masoudnia	5/19/2024	IPCS Concise International Chemical Assessment Documents	Excluded: Missing authors or title
Journal Article	W. E. Achanzar; P. C. Lamar; E. J. Tokar; A. S. Rivette; D. Bello-Deocampo; W. C. Prozialeck; M. M. Webber; M. P. Waalkes	2004	Human prostate cell lines mimic heterogeneity of cadherin expression in human prostate cancer	Forghani	5/25/2024	UroOncology	Excluded: Not related to our topic
Conference Proceedings	M. Alavanja; J. A. Baron; R. C. Brownson; P. A. Buffler; D. M. DeMarini; M. V. Djordjevic; R. Doll; E. T. H. Fontham; Y. T. Gao; N. Gray; P. C. Gupta; A. Hackshaw; S. S. Hecht; K. Husgafvel-Pursiainen; E. Matos; R. Peto; D. H. Phillips; J. M. Samet; G. Stoner; M. J. Thun; J. Trédaniel; P. Vineis; H. E. Wichmann; A. H. Wu; D. Zaridze	2004	Tobacco smoke and involuntary smoking	Masoudnia	5/16/2024	IARC Monographs on the Evaluation of Carcinogenic Risks to Humans	Excluded: Not related to our topic
Conference Proceedings	D. Alexson; Y. Li; D. Ramadurai; P. Shi; L. George; L. George; M. Uddin; P. Thomas; S. Rufo; M. Dutta; M. A. Stroscio	2004	Binding of Semiconductor Quantum Dots to Cellular Integrins	Forghani	5/30/2024	IEEE Transactions on Nanotechnology	Excluded: Cellular and molecular studies
Journal Article	D. Alexson; Y. Li; D. Ramadurai; P. Shi; L. George; L. George; M. Uddin; P. Thomas; S. Rufo; M. Dutta; M. A. Stroscio	2004	Binding of semiconductor quantum dots to cellular integrins	Forghani	5/14/2024	Ieee Transactions on Nanotechnology	Excluded: Cellular and molecular studies
Journal Article	R. Ali; C. L. Yu; M. T. Wu; C. K. Ho; B. J. Pan; T. Smith; D. C. Christiani	2004	A case-control study of parental occupation, leukemia, and brain tumors in an industrial city in Taiwan	Masoudnia	5/4/2024	Journal of Occupational and Environmental Medicine	Excluded: Not related to our topic
Conference Proceedings	J. M. Antonini; M. D. Taylor; A. T. Zimmer; J. R. Roberts	2004	Pulmonary responses to welding fumes: Role of metal constituents	Forghani	6/2/2024	Journal of Toxicology and Environmental Health - Part A	Excluded: Not related to our topic
Conference Paper	V. Artiouchenko; C. Wojciechowski	2004	Innovative fiber systems for laser medicine and technology	Forghani	5/14/2024	LIGHTGUIDES AND THEIR APPLICATIONS II	Excluded: Not related to our topic
Journal Article	D. Axelrod; K. Burns; D. Davis; N. Von Larebeke	2004	Hormesis" - An inappropriate extrapolation from the specific to the universal"	Forghani	5/18/2024	International Journal of Occupational and Environmental Health	Excluded: Not related to our topic
Journal Article	O. Axelson	2004	Ethylene oxide and cancer	Masoudnia	5/31/2024	Occupational and Environmental Medicine	Excluded: Not related to our topic
Journal Article	C. I. Bagnis; G. Deray; A. Baumelou; M. Le Quintrec; J. L. Vanherweghem	2004	Herbs and the kidney	Forghani	5/15/2024	American Journal of Kidney Diseases	Excluded: Not related to our topic
[truncated: 8,101 more rows]
