# Supplementary material for: Cadmium exposure and risk of pancreatic cancer: Systematic review and meta-analysis
Source: PLoS One. 2025 Apr 29;20(4):e0319283. doi: 10.1371/journal.pone.0319283 (PMC12040173; doi:10.1371/journal.pone.0319283)
Supplement: S5 File — (XLSX) [file pone.0319283.s005.xlsx]

## Sheet: Sheet1
Study Author Name	Year of Publication	Country	Study Design	Sample Size / the perscent of each gender	Age Range	Exposure Assessment- Measurement Method:	Diagnostic Criteria Used	Follow-up Duration:	Effect Measure (e.g., Risk Ratio, Odds Ratio, Hazard Ratio, SD= Standard Deviation). And please write which effect measure was reported in each study	95% Confidence Intervals:	JBI (1)	JBI (2)	JBI (3)	JBI(4)	JBI(5)	JBI (6)	JBI (7)	JBI (8)	JBI (9)	JBI (10)	JBI (11) only for cohort studies
Esther Garcia-Esquinas	2014	USA	cohort	3792 / 1538 male and 2254 female	45-75 years/1883 of them 45-55 - 1166 of them 55-64 - 743 of them 64-75	questionnaire and physical examination	each state’s Department of Health	17.2 years(from 1990 to 2008)	HRs for cancer mortality by U-Cd concentrations (μg/g creatinine): Model 1: ≤ 0.70 μg/g : 1 0.71–1.22 μg/g: - ≥ 1.23 μg/g: 2.00 80th vs. 20th percentile: 2.00 Model 2: ≤ 0.70 μg/g: 1 0.71–1.22 μg/g: - ≥ 1.23 μg/g: 2.47 80th vs. 20th percentile: 2.40	95% CIs for cancer mortality by U-Cd concentrations (μg/g creatinine): Model 1: ≤ 0.70 μg/g : (Referent) 0.71–1.22 μg/g: - ≥ 1.23 μg/g: (0.89, 4.52) 80th vs. 20th percentile: (1.19, 3.36) Model 2: ≤ 0.70 μg/g: (Referent) 0.71–1.22 μg/g: - ≥ 1.23 μg/g: (1.01, 6.03) 80th vs. 20th percentile: (1.39, 4.17)	Yes	Yes	Yes	Yes	Yes	Yes	Yes	Yes	Yes	Yes	Yes
Andre´ F S Amaral	2011	Spain	case-control study	Cases= 114, Controls=398	not mentioned	Interview-questionnaire, clinical history	Hospital	1992-2005	OR for the associations between pancreatic cancer risk: ≤0.0080: 1.00, 0.0081-0.0134: 0.87, 0.0135-0.0291: 2.04, >0.0291: 3.58	95% CI for the associations between pancreatic cancer risk: 0.0081-0.0134: (0.37 to 2.03), 0.0135-0.0291: (1.00 to 4.17), >0.0291: (1.86 to 6.88)	Yes	Yes	Yes	Yes	Yes	Yes	Yes	Yes	Yes	Yes
Scott V Adams	2011	USA	Cohort	9388 men and 10 636 women	≥17 years	interviews and examinations	Hospital	Follow-up for mortality averaged 13.4 and 13.8 years for men and women, respectively	HRs of cancer mortality associated with creatinine-corrected urine cadmium (uCd; mg cadmium per g creatinine): Men: Per twofold increase in uCd: 1.51 Q4 (>0.580 mg/g): 7.25 Women: Per twofold increase in uCd: 1.03 Q4 (>0.819 mg/g): 1.24	95% CIs of cancer mortality associated with creatinine-corrected urine cadmium (uCd; mg cadmium per g creatinine): Men: Per twofold increase in uCd: (0.85 to 2.70) Q4 (>0.580 mg/g): (1.77 to 29.80) Women: Per twofold increase in uCd: (0.72 to 1.48) Q4 (>0.819 mg/g): (0.58 to 2.63)	Yes	Yes	Yes	Yes	Yes	Yes	Yes	Yes	Yes	Yes	Yes
Vladimir R. Djordjevic	2019	Serbia	case-control study	Total case: 31 Total control: 29	< 60 (14 case), ≥60(17 case)	Laboratory examination	Human observational, experimental and in vitro studies	May 2014 to December 2016	OR: < 0.491μg/g=1.00, 0.491–0.558μg/g=2.193, 0.558–0.966μg/g=3.200, ≥0.966μg/g=3.990	0.491–0.558μg/g= (0.677–7.100), 0.558–0.966μg/g= (1.051–9.473), ≥0.966μg/g= (1.136–11.679)	Yes	Yes	Yes	Yes	Yes	Yes	Yes	Yes	Yes	Yes
Alison M. Kriegel	2005	Egypt	case-control study	Total case=31(19 male, 12 female) Total control=52(30 male, 12female)	<60: 21 cases 41 controls, ≥60: 10 cases 11 controls	Laboratory examination(Serum cadmium and Histopathologic examination), Interview-questionnaire, clinical history	laboratory examination(serum cadmium)	September 2001 to February 2002	OR: 1.12	(1.04–1.23)	Yes	Yes	Yes	Yes	Yes	Yes	Yes	Yes	Yes	Yes
Brian G. Luckett	2012	USA	case-control study	urinary cadmium: Total Case:63,Total Control:141 Occupational cadmium: Total case:69 Total control:158	>20 Years	Interview-questionnaire-clinical history- laboratory examination	laboratory examination(urine sample)	2001-2005(4 years)	OR:Urinary cadmium: <0.5 μg/g creatinine: ref, 0.5 to <1 μg/g creatinine: 3.34, 1 to <1.5 μg/g creatinine: 5.58, 1.5+ μg/g creatinine: 7.70, Cigarette smoking: Former: 0.75, Current: 1.52, Well water: 1.51, Ever lived on any farm: 1.56, Occupational any pesticides: 0.47, Occupational paints: 0.73, Occupational cadmium: 1.69, Worked as pipefitter/plumber/welder: 5.88, Worked in shipyard: 3.13, Wor…	Urinary cadmium: <0.5 μg/g creatinine: ref, 0.5 to <1 μg/g creatinine: (1.38, 8.07), 1 to <1.5 μg/g creatinine: (2.03, 15.34), 1.5+ μg/g creatinine: (3.06, 19.34), Cigarette smoking: Former: (0.32, 1.77), Current: (0.59, 3.94), Well water: (0.77, 2.97), Ever lived on any farm: (0.81, 3.01), Occupational any pesticides: (0.17, 1.31), Occupational paints: (0.34, 1.60), Occupational cadmium: (0.14, …	Yes	Yes	Yes	Yes	Yes	Yes	Yes	Yes	Yes	Yes
