# Supplementary material for: Cadmium exposure and risk of pancreatic cancer: Systematic review and meta-analysis
Source: PLoS One. 2025 Apr 29;20(4):e0319283. doi: 10.1371/journal.pone.0319283 (PMC12040173; doi:10.1371/journal.pone.0319283)
Supplement: S6 File — (XLSX) [file pone.0319283.s006.xlsx]

## Sheet: Sheet1
Athor	Year	Country	Design	OR	Lower	Upper	SE	Subtype	Age	_meta_id	_meta_studylabel	_meta_es	_meta_se	_meta_cil	_meta_ciu	_meta_regweight	_meta_weight
Andre´ F S Amaral	2011	Spain	Case-control study	1.59	0.88	3.87	0.377	Tobacco	not mentioned	1	Andre´ F S Amaral	1.59	0.377	0.851094	2.32891	0.628869	7.03586
Vladimir R. Djordjevic	2019	Serbia	Case-control study	2.48	0.93	9.22	0.585	environmental exposure	All	2	Vladimir R. Djordjevic	2.48	0.585	1.33342	3.62658	0.55858	2.92205
Alison M. Kriegel	2005	Egypt	Case-control study	1.12	1.04	1.23	0.043	environmental pollution and rice and fish grown in polluted water	All	3	Alison M. Kriegel	1.12	0.043	1.03572	1.20428	0.689714	540.833
Scott V Adams	2011	USA	Cohort	1.93	1.5	4.53	0.282	Pancreatic cancer	more than 17 years old	4	Scott V Adams	1.93	0.282	1.37729	2.48271	0.654642	12.5748
Esther García-Esquinas	2014	USA	Cohort	2	1.29	3.11	0.225	smoking	45-75	5	Esther García-Esquinas	2	0.225	1.55901	2.44099	0.667266	19.7531
Brian G.Luckett (food)	2012	USA	Case-control study	1.9	1.88	2.82	0.1	diet	more than 20 years old	6	Brian G.Luckett (food)	1.9	0.1	1.704	2.096	0.685858	100
Brian G.Luckett (urinary cadmiuim)	2012	USA	Case-control study	5.42	3.02	8.81	0.272	urinary	more than 20 years old	7	Brian G.Luckett (urinary cadmiuim)	5.42	0.272	4.88689	5.95311	0.657025	13.5164
Brian G.Luckett (occupational)	2012	USA	Case-control study	1.65	1.03	1.29	0.238	occupational exposure	more than 20 years old	8	Brian G.Luckett (occupational)	1.65	0.238	1.18353	2.11647	0.664597	17.6541
Brian G.Luckett (smoking)	2012	USA	Case-control study	1.07	0.75	1.42	0.163	smoking	more than 20 years old	9	Brian G.Luckett (smoking)	1.07	0.163	0.750526	1.38947	0.678152	37.6379
Brian G.Luckett (water)	2012	USA	Case-control study	1.51	0.77	2.97	0.345	water	more than 20 years old	10	Brian G.Luckett (water)	1.51	0.345	0.833812	2.18619	0.638141	8.4016
Brian G.Luckett (living on a farm)	2012	USA	Case-control study	1.56	0.81	3.01	0.334	living on a farm	more than 20 years old	11	Brian G.Luckett (living on a farm)	1.56	0.334	0.905372	2.21463	0.641197	8.96411
